# Supplementary material for: Exercise Modifies the Transcriptional Regulatory Features of Monocytes in Alzheimer’s Patients: A Multi-Omics Integration Analysis Based on Single Cell Technology
Source: Front Aging Neurosci. 2022 May 3;14:881488. doi: 10.3389/fnagi.2022.881488 (PMC9110789; doi:10.3389/fnagi.2022.881488)
Supplement: Supplementary file 6 [file Table_1.xlsx]

## Sheet: Sheet1
Supplementary table 1. all markers of each clusters.
Gene	p value	avg_log2FC	pct.1	pct.2	p_val_adj	cluster
TCF7	0	1.17011	0.657	0.24	0	CD4+ T
MAL	0	1.03273	0.535	0.156	0	CD4+ T
LEF1	0	0.914684	0.517	0.163	0	CD4+ T
PRKCQ-AS1	0	0.912859	0.493	0.175	0	CD4+ T
TSHZ2	0	0.86837	0.305	0.036	0	CD4+ T
NOSIP	0	0.85265	0.713	0.398	0	CD4+ T
LDHB	0	0.840424	0.919	0.657	0	CD4+ T
CCR7	0	0.83348	0.515	0.215	0	CD4+ T
CAMK4	0	0.770524	0.537	0.215	0	CD4+ T
IL7R	0	0.727666	0.857	0.396	0	CD4+ T
CD4	0	0.727002	0.377	0.097	0	CD4+ T
FYB	0	0.701625	0.872	0.576	0	CD4+ T
LEPROTL1	0	0.686218	0.686	0.384	0	CD4+ T
PIK3IP1	0	0.678999	0.663	0.376	0	CD4+ T
FLT3LG	0	0.644521	0.604	0.318	0	CD4+ T
TRABD2A	0	0.642792	0.321	0.098	0	CD4+ T
IL6ST	0	0.632875	0.336	0.107	0	CD4+ T
NDFIP1	0	0.631268	0.631	0.367	0	CD4+ T
OXNAD1	0	0.630853	0.37	0.133	0	CD4+ T
CD5	0	0.623124	0.54	0.25	0	CD4+ T
TMEM66	0	0.604876	0.982	0.906	0	CD4+ T
RCAN3	0	0.583872	0.397	0.167	0	CD4+ T
TRAT1	0	0.577409	0.354	0.125	0	CD4+ T
RGS10	0	0.576795	0.591	0.322	0	CD4+ T
INPP4B	0	0.570666	0.41	0.172	0	CD4+ T
PASK	0	0.565391	0.254	0.083	0	CD4+ T
ACTN1	0	0.551381	0.261	0.064	0	CD4+ T
EIF3E	0	0.549134	0.845	0.643	0	CD4+ T
AQP3	0	0.539747	0.43	0.199	0	CD4+ T
TPT1	0	0.536095	1	0.993	0	CD4+ T
SELL	0	0.535721	0.669	0.399	0	CD4+ T
SERINC5	0	0.525118	0.303	0.104	0	CD4+ T
GIMAP5	0	0.52199	0.492	0.253	0	CD4+ T
CD6	0	0.508292	0.499	0.27	0	CD4+ T
C14orf64	0	0.499037	0.248	0.072	0	CD4+ T
LINC00861	0	0.497457	0.551	0.317	0	CD4+ T
TMEM123	0	0.496857	0.609	0.365	0	CD4+ T
RPS12	0	0.495492	1	0.996	0	CD4+ T
RPL32	0	0.493066	1	0.995	0	CD4+ T
RPS3A	0	0.491609	1	0.994	0	CD4+ T
CD27	0	0.48798	0.487	0.245	0	CD4+ T
TESPA1	0	0.481702	0.326	0.14	0	CD4+ T
EPHX2	0	0.480387	0.214	0.053	0	CD4+ T
RPL22	0	0.480095	0.996	0.968	0	CD4+ T
RPL38	0	0.478663	0.979	0.897	0	CD4+ T
NPM1	0	0.477022	0.971	0.883	0	CD4+ T
CD3E	0	0.475008	0.988	0.654	0	CD4+ T
LDLRAP1	0	0.47399	0.385	0.186	0	CD4+ T
DGKA	0	0.469983	0.392	0.195	0	CD4+ T
C12orf57	0	0.468758	0.893	0.722	0	CD4+ T
RPL9	0	0.467552	0.996	0.968	0	CD4+ T
RPS25	0	0.467337	1	0.988	0	CD4+ T
ADTRP	0	0.46478	0.147	0.021	0	CD4+ T
RPS13	0	0.463026	1	0.992	0	CD4+ T
RPL7	0	0.455031	0.982	0.917	0	CD4+ T
TC2N	0	0.45132	0.504	0.268	0	CD4+ T
DNAJB1	0	0.4466	0.779	0.525	0	CD4+ T
RPS14	0	0.439084	1	0.995	0	CD4+ T
RPL35A	0	0.437182	1	0.992	0	CD4+ T
EEF1G	0	0.434738	0.985	0.919	0	CD4+ T
RPL30	0	0.431051	1	0.997	0	CD4+ T
RPL34	0	0.428285	1	0.995	0	CD4+ T
EEF1B2	0	0.426739	0.995	0.954	0	CD4+ T
CD40LG	0	0.424461	0.203	0.057	0	CD4+ T
FXYD5	0	0.418329	0.962	0.858	0	CD4+ T
RPL36	0	0.41532	0.999	0.981	0	CD4+ T
IL6R	0	0.405822	0.206	0.062	0	CD4+ T
RPL5	0	0.404207	1	0.987	0	CD4+ T
RPL37	0	0.403804	1	0.99	0	CD4+ T
NGFRAP1	0	0.403404	0.2	0.052	0	CD4+ T
RPS15A	0	0.40203	1	0.996	0	CD4+ T
TCEA3	0	0.398465	0.151	0.028	0	CD4+ T
RPS28	0	0.397614	1	0.993	0	CD4+ T
PABPC1	0	0.397412	0.988	0.945	0	CD4+ T
CD3D	0	0.397379	0.867	0.529	0	CD4+ T
RPL4	0	0.394804	0.99	0.938	0	CD4+ T
RPS6	0	0.393455	1	0.989	0	CD4+ T
RPL24	0	0.390795	0.998	0.972	0	CD4+ T
ICOS	0	0.389912	0.194	0.063	0	CD4+ T
RPL39	0	0.388688	1	0.994	0	CD4+ T
RPS29	0	0.385742	0.99	0.946	0	CD4+ T
RPL11	0	0.385603	1	0.995	0	CD4+ T
RPL13	0	0.378221	1	0.996	0	CD4+ T
ANKRD55	0	0.375768	0.118	0.007	0	CD4+ T
LINC00402	0	0.374415	0.163	0.04	0	CD4+ T
CD3G	0	0.37016	0.734	0.446	0	CD4+ T
RPS18	0	0.367942	1	0.992	0	CD4+ T
RPS27	0	0.362939	1	0.995	0	CD4+ T
RPS3	0	0.361174	1	0.996	0	CD4+ T
EEF1A1	0	0.353795	1	0.998	0	CD4+ T
TOMM7	0	0.353685	0.967	0.88	0	CD4+ T
RPS27A	0	0.350877	1	0.996	0	CD4+ T
RPL31	0	0.347619	0.98	0.909	0	CD4+ T
RPL19	0	0.347579	1	0.995	0	CD4+ T
RPL14	0	0.347125	1	0.99	0	CD4+ T
RPS16	0	0.346514	0.997	0.972	0	CD4+ T
RPS4X	0	0.345474	1	0.993	0	CD4+ T
SLC40A1	0	0.344279	0.145	0.033	0	CD4+ T
RPL10A	0	0.342547	0.997	0.963	0	CD4+ T
RPS21	0	0.342391	0.999	0.984	0	CD4+ T
RPS23	0	0.342327	1	0.994	0	CD4+ T
LTB	0	0.338881	0.82	0.578	0	CD4+ T
RPL3	0	0.331237	1	0.989	0	CD4+ T
RPS5	0	0.33032	0.998	0.978	0	CD4+ T
RPL10	0	0.324024	1	0.998	0	CD4+ T
RPS8	0	0.317673	1	0.995	0	CD4+ T
RPS10	0	0.311345	1	0.994	0	CD4+ T
RPS9	0	0.309986	0.997	0.973	0	CD4+ T
NACA	0	0.302748	0.999	0.981	0	CD4+ T
RPL21	0	0.299123	0.997	0.975	0	CD4+ T
RPLP1	0	0.293069	1	0.997	0	CD4+ T
RPL18	0	0.292935	1	0.991	0	CD4+ T
RPL29	0	0.291944	1	0.992	0	CD4+ T
RPS15	0	0.274614	1	0.993	0	CD4+ T
RPL28	0	0.268869	1	0.997	0	CD4+ T
RPLP2	0	0.265347	1	0.99	0	CD4+ T
RPSA	0	0.2607	0.998	0.974	0	CD4+ T
GIMAP7	3.6133e-307	0.395404	0.591	0.37	7.82423e-303	CD4+ T
MDS2	1.20856e-303	0.354881	0.137	0.03	2.61702e-299	CD4+ T
PCED1B	5.87403e-299	0.451077	0.337	0.168	1.27196e-294	CD4+ T
S1PR1	1.26271e-297	0.431995	0.443	0.253	2.73427e-293	CD4+ T
CCDC109B	4.06984e-287	0.397665	0.483	0.294	8.81284e-283	CD4+ T
RP11-18H21.1	1.96178e-277	0.367371	0.221	0.086	4.24804e-273	CD4+ T
MAML2	6.6143e-277	0.446394	0.305	0.149	1.43226e-272	CD4+ T
SAMHD1	5.9714e-268	0.367889	0.566	0.362	1.29305e-263	CD4+ T
ANP32B	9.01739e-268	0.35667	0.766	0.596	1.95263e-263	CD4+ T
ITK	9.97829e-268	0.387457	0.453	0.265	2.1607e-263	CD4+ T
PDE3B	2.23451e-265	0.384969	0.282	0.132	4.8386e-261	CD4+ T
THEM4	1.80731e-262	0.37876	0.315	0.158	3.91356e-258	CD4+ T
GIMAP1	2.98432e-260	0.378857	0.411	0.233	6.46226e-256	CD4+ T
TIAM1	4.55823e-258	0.291459	0.133	0.034	9.8704e-254	CD4+ T
ABLIM1	4.04244e-255	0.390206	0.497	0.314	8.75349e-251	CD4+ T
SATB1	1.09665e-254	0.402248	0.341	0.181	2.37469e-250	CD4+ T
PPP1R2	7.86082e-250	0.369907	0.648	0.468	1.70218e-245	CD4+ T
COX7C	2.15459e-249	0.285349	0.947	0.856	4.66555e-245	CD4+ T
SH3YL1	2.88432e-237	0.345724	0.238	0.107	6.2457e-233	CD4+ T
IPCEF1	3.55093e-237	0.334945	0.248	0.113	7.68918e-233	CD4+ T
MGAT4A	3.3921e-234	0.348467	0.514	0.33	7.34526e-230	CD4+ T
UQCRB	1.85781e-233	0.298307	0.906	0.785	4.0229e-229	CD4+ T
EIF3H	2.19458e-233	0.331428	0.804	0.645	4.75215e-229	CD4+ T
C1orf162	2.24257e-229	0.334976	0.399	0.228	4.85605e-225	CD4+ T
HSPB1	4.38907e-224	0.346006	0.509	0.333	9.50409e-220	CD4+ T
HINT1	1.26232e-223	0.280055	0.929	0.831	2.73343e-219	CD4+ T
SESN3	3.09004e-223	0.331056	0.196	0.081	6.69116e-219	CD4+ T
SUSD3	4.40828e-219	0.307446	0.202	0.086	9.54569e-215	CD4+ T
ITM2A	1.33102e-216	0.337045	0.547	0.361	2.88219e-212	CD4+ T
BCL11B	1.71947e-211	0.314141	0.293	0.154	3.72334e-207	CD4+ T
SPOCK2	2.47729e-205	0.279183	0.641	0.444	5.36432e-201	CD4+ T
RPL36A	1.2263e-204	0.329057	0.812	0.668	2.65543e-200	CD4+ T
C1orf228	8.14237e-204	0.294996	0.144	0.05	1.76315e-199	CD4+ T
SGTB	6.89932e-203	0.297125	0.203	0.089	1.49398e-198	CD4+ T
C6orf48	3.5969e-202	0.371164	0.403	0.254	7.78872e-198	CD4+ T
TMEM204	7.28348e-202	0.283232	0.174	0.07	1.57717e-197	CD4+ T
LIME1	1.08299e-200	0.294732	0.545	0.364	2.34511e-196	CD4+ T
AAK1	1.30974e-199	0.313488	0.447	0.281	2.83611e-195	CD4+ T
CD28	1.70943e-199	0.283949	0.222	0.104	3.7016e-195	CD4+ T
FKBP5	8.02598e-199	0.320426	0.317	0.176	1.73795e-194	CD4+ T
STMN3	1.19602e-196	0.295941	0.225	0.107	2.58985e-192	CD4+ T
PLEKHB1	5.25134e-193	0.287476	0.161	0.064	1.13712e-188	CD4+ T
LGALS3BP	3.84055e-190	0.259173	0.133	0.046	8.31633e-186	CD4+ T
TNFSF8	1.24042e-188	0.279565	0.145	0.054	2.686e-184	CD4+ T
TXNIP	2.43026e-187	0.280599	0.975	0.917	5.26249e-183	CD4+ T
AP3M2	1.47352e-183	0.273523	0.165	0.067	3.19076e-179	CD4+ T
RPS20	3.04759e-183	0.290162	0.852	0.723	6.59926e-179	CD4+ T
LAT	4.4158e-183	0.256533	0.588	0.402	9.56197e-179	CD4+ T
GLTSCR2	4.11224e-182	0.31865	0.777	0.647	8.90465e-178	CD4+ T
ATP1A1	6.40588e-182	0.311182	0.427	0.277	1.38713e-177	CD4+ T
NSA2	6.7098e-181	0.306006	0.626	0.466	1.45294e-176	CD4+ T
SOD1	5.54391e-180	0.279182	0.734	0.579	1.20048e-175	CD4+ T
GSTK1	4.60581e-177	0.292537	0.778	0.627	9.97342e-173	CD4+ T
CD48	7.13507e-176	0.281945	0.821	0.681	1.54503e-171	CD4+ T
CHMP7	5.12324e-174	0.300456	0.23	0.118	1.10939e-169	CD4+ T
AES	7.10642e-173	0.254831	0.814	0.658	1.53882e-168	CD4+ T
GPR183	2.48294e-170	0.304487	0.384	0.241	5.37655e-166	CD4+ T
TMEM256-PLSCR3	3.02368e-168	0.290193	0.372	0.233	6.54748e-164	CD4+ T
EIF3L	2.30572e-165	0.269782	0.819	0.683	4.99281e-161	CD4+ T
MLLT3	7.58364e-164	0.259252	0.218	0.109	1.64216e-159	CD4+ T
APBB1	1.32277e-161	0.259743	0.213	0.106	2.86433e-157	CD4+ T
SNHG8	3.00722e-160	0.298946	0.57	0.421	6.51183e-156	CD4+ T
ZFAS1	1.47967e-156	0.264017	0.784	0.635	3.20407e-152	CD4+ T
PIM2	1.87168e-156	0.339162	0.446	0.306	4.05295e-152	CD4+ T
RPL23	2.00611e-155	0.252531	0.872	0.755	4.34402e-151	CD4+ T
LIMS1	7.32119e-155	0.28593	0.266	0.152	1.58533e-150	CD4+ T
GIMAP2	9.38008e-154	0.275704	0.258	0.144	2.03116e-149	CD4+ T
GIMAP4	3.82673e-152	0.258925	0.443	0.293	8.28641e-148	CD4+ T
RPS2	1.20166e-149	0.288861	0.964	0.915	2.60207e-145	CD4+ T
CORO1B	7.02049e-148	0.307045	0.322	0.2	1.52022e-143	CD4+ T
RSL1D1	3.62968e-147	0.285974	0.559	0.416	7.8597e-143	CD4+ T
RPS4Y1	1.60497e-146	0.351985	0.683	0.599	3.47539e-142	CD4+ T
MYC	9.95724e-145	0.288721	0.248	0.14	2.15614e-140	CD4+ T
ST13	6.64234e-144	0.261181	0.669	0.525	1.43833e-139	CD4+ T
ATP6V0E2	3.38142e-140	0.257309	0.3	0.182	7.32212e-136	CD4+ T
ALKBH7	2.60921e-138	0.273099	0.458	0.322	5.64999e-134	CD4+ T
PPA1	7.60071e-130	0.25654	0.384	0.261	1.64586e-125	CD4+ T
RPS26	3.30108e-09	0.25019	0.882	0.842	7.14816e-05	CD4+ T
CD8A	0	2.67459	0.751	0.088	0	CD8+ T
CD8B	0	2.17584	0.672	0.065	0	CD8+ T
CCL5	0	2.12484	0.987	0.283	0	CD8+ T
GZMK	0	2.05531	0.406	0.068	0	CD8+ T
NKG7	0	1.69493	0.941	0.262	0	CD8+ T
GZMH	0	1.68078	0.736	0.212	0	CD8+ T
CST7	0	1.60467	0.942	0.286	0	CD8+ T
CMC1	0	1.60274	0.574	0.156	0	CD8+ T
GZMA	0	1.43017	0.86	0.253	0	CD8+ T
CTSW	0	1.39117	0.925	0.363	0	CD8+ T
KLRG1	0	1.3739	0.643	0.194	0	CD8+ T
KLRD1	0	1.26846	0.615	0.146	0	CD8+ T
DUSP2	0	1.26322	0.433	0.223	0	CD8+ T
GZMM	0	1.19569	0.845	0.442	0	CD8+ T
RP11-291B21.2	0	1.15435	0.287	0.041	0	CD8+ T
CCL4	0	1.11	0.525	0.143	0	CD8+ T
HCST	0	1.04643	0.938	0.67	0	CD8+ T
C12orf75	0	1.01424	0.565	0.211	0	CD8+ T
PLEK	0	1.00987	0.615	0.232	0	CD8+ T
SRGN	0	0.953882	0.894	0.558	0	CD8+ T
APMAP	0	0.917765	0.607	0.255	0	CD8+ T
SYNE1	0	0.913912	0.605	0.298	0	CD8+ T
ZEB2	0	0.90307	0.536	0.22	0	CD8+ T
IL32	0	0.898425	0.98	0.774	0	CD8+ T
GZMB	0	0.871152	0.588	0.202	0	CD8+ T
SAMD3	0	0.87055	0.49	0.191	0	CD8+ T
FLNA	0	0.857268	0.817	0.564	0	CD8+ T
FCRL6	0	0.827411	0.375	0.105	0	CD8+ T
GPR56	0	0.825733	0.445	0.15	0	CD8+ T
CD99	0	0.822321	0.919	0.701	0	CD8+ T
SH3BGRL3	0	0.798214	0.989	0.934	0	CD8+ T
S100A4	0	0.791783	0.955	0.748	0	CD8+ T
PRF1	0	0.780678	0.718	0.245	0	CD8+ T
FYN	0	0.77854	0.537	0.279	0	CD8+ T
CTSC	0	0.773069	0.587	0.313	0	CD8+ T
TGFBR3	0	0.770231	0.403	0.146	0	CD8+ T
C9orf142	0	0.763963	0.654	0.402	0	CD8+ T
ITGB2	0	0.755092	0.896	0.674	0	CD8+ T
FGFBP2	0	0.754122	0.519	0.201	0	CD8+ T
CD3D1	0	0.746104	0.873	0.644	0	CD8+ T
TPST2	0	0.743036	0.476	0.199	0	CD8+ T
LYAR	0	0.741021	0.398	0.16	0	CD8+ T
LITAF	0	0.738206	0.845	0.629	0	CD8+ T
AOAH	0	0.731665	0.308	0.086	0	CD8+ T
MATK	0	0.712761	0.33	0.107	0	CD8+ T
ITGAL	0	0.708592	0.505	0.271	0	CD8+ T
GNG2	0	0.707763	0.655	0.399	0	CD8+ T
TIGIT	0	0.695057	0.254	0.073	0	CD8+ T
MYO1F	0	0.694991	0.488	0.221	0	CD8+ T
SYNE2	0	0.68953	0.624	0.391	0	CD8+ T
SLC9A3R1	0	0.689515	0.667	0.448	0	CD8+ T
PFN1	0	0.68339	0.992	0.973	0	CD8+ T
STOM	0	0.680383	0.414	0.171	0	CD8+ T
GNLY	0	0.679416	0.484	0.214	0	CD8+ T
EFHD2	0	0.676406	0.375	0.164	0	CD8+ T
HLA-B	0	0.668686	0.999	0.997	0	CD8+ T
HLA-C	0	0.662924	0.996	0.976	0	CD8+ T
GABARAPL1	0	0.660352	0.306	0.107	0	CD8+ T
HOPX	0	0.657919	0.474	0.209	0	CD8+ T
PPP2R5C	0	0.656648	0.593	0.372	0	CD8+ T
FCGR3A	0	0.648877	0.41	0.14	0	CD8+ T
CD3G1	0	0.648321	0.749	0.542	0	CD8+ T
MYL6	0	0.633105	0.951	0.862	0	CD8+ T
S1PR5	0	0.624315	0.3	0.101	0	CD8+ T
GSTP1	0	0.622825	0.704	0.475	0	CD8+ T
CLIC1	0	0.615244	0.827	0.644	0	CD8+ T
C1orf21	0	0.611065	0.291	0.096	0	CD8+ T
TBX21	0	0.609911	0.249	0.078	0	CD8+ T
TTC38	0	0.609718	0.295	0.104	0	CD8+ T
LCP1	0	0.592373	0.816	0.66	0	CD8+ T
HLA-A	0	0.587703	0.997	0.99	0	CD8+ T
SLAMF7	0	0.587585	0.235	0.062	0	CD8+ T
ACTB	0	0.583668	1	0.997	0	CD8+ T
CALM1	0	0.575404	0.978	0.931	0	CD8+ T
B2M	0	0.567138	1	1	0	CD8+ T
CFL1	0	0.560094	0.975	0.941	0	CD8+ T
ARPC2	0	0.558161	0.905	0.803	0	CD8+ T
LAG3	0	0.556491	0.191	0.039	0	CD8+ T
AHNAK	0	0.534076	0.886	0.684	0	CD8+ T
PTPRC	0	0.53326	0.933	0.886	0	CD8+ T
S100A6	0	0.532108	0.938	0.832	0	CD8+ T
GAPDH	0	0.527985	0.98	0.919	0	CD8+ T
CD3E1	0	0.521547	0.969	0.773	0	CD8+ T
PTMS	0	0.518429	0.165	0.037	0	CD8+ T
XCL2	0	0.482543	0.165	0.032	0	CD8+ T
EOMES	0	0.476028	0.161	0.028	0	CD8+ T
PTPRCAP	0	0.45641	0.96	0.912	0	CD8+ T
CCL4L2	0	0.398368	0.117	0.019	0	CD8+ T
MT-CO1	0	0.359945	1	0.999	0	CD8+ T
TMSB4X	0	0.285828	0.999	0.998	0	CD8+ T
CRTAM	5.9898e-307	0.342638	0.101	0.013	1.29703e-302	CD8+ T
LINC00152	7.43361e-300	0.601594	0.301	0.117	1.60967e-295	CD8+ T
ARL4C	1.12512e-292	0.633007	0.687	0.479	2.43634e-288	CD8+ T
BHLHE40	1.12446e-291	0.635266	0.457	0.23	2.43491e-287	CD8+ T
MT2A	3.77768e-286	0.767613	0.513	0.303	8.1802e-282	CD8+ T
PLA2G16	5.89837e-285	0.520548	0.22	0.07	1.27723e-280	CD8+ T
RUNX3	2.50373e-282	0.623859	0.384	0.183	5.42159e-278	CD8+ T
CD160	2.27312e-281	0.446876	0.142	0.031	4.9222e-277	CD8+ T
CLIC3	3.24966e-281	0.498044	0.294	0.11	7.03682e-277	CD8+ T
SH2D2A	1.63036e-279	0.614452	0.389	0.187	3.53038e-275	CD8+ T
IFNG	4.34833e-279	0.589522	0.2	0.059	9.41588e-275	CD8+ T
GUK1	2.0926e-276	0.584514	0.697	0.522	4.53132e-272	CD8+ T
CX3CR1	8.30169e-274	0.574071	0.29	0.11	1.79765e-269	CD8+ T
ANXA1	3.87685e-267	0.526515	0.842	0.621	8.39492e-263	CD8+ T
CHST12	6.45075e-266	0.563888	0.352	0.161	1.39684e-261	CD8+ T
IL2RG	6.41868e-262	0.476526	0.897	0.805	1.3899e-257	CD8+ T
APOBEC3G	2.60715e-261	0.644937	0.401	0.206	5.64553e-257	CD8+ T
ZBTB38	7.95676e-260	0.643019	0.43	0.233	1.72296e-255	CD8+ T
MCOLN2	1.25391e-254	0.463462	0.157	0.042	2.71521e-250	CD8+ T
ADRB2	1.11759e-251	0.482529	0.211	0.07	2.42003e-247	CD8+ T
S100A10	9.89563e-249	0.474787	0.873	0.734	2.1428e-244	CD8+ T
PPP1CA	3.11219e-247	0.542766	0.741	0.587	6.73914e-243	CD8+ T
FGR	2.44642e-246	0.491449	0.318	0.135	5.29748e-242	CD8+ T
HLA-E	4.47035e-245	0.300858	0.995	0.985	9.68009e-241	CD8+ T
RARRES3	1.04295e-244	0.557407	0.743	0.582	2.25839e-240	CD8+ T
RAB27A	2.7696e-244	0.550874	0.285	0.122	5.99729e-240	CD8+ T
CD97	5.36268e-244	0.623384	0.639	0.45	1.16124e-239	CD8+ T
LCK	3.05289e-243	0.525664	0.786	0.625	6.61074e-239	CD8+ T
PPP2R2B	4.12052e-242	0.43969	0.18	0.054	8.92257e-238	CD8+ T
PYHIN1	4.16502e-242	0.573314	0.373	0.187	9.01893e-238	CD8+ T
UBC	1.46941e-239	0.366645	0.978	0.952	3.18186e-235	CD8+ T
SH2D1A	4.79919e-237	0.54173	0.268	0.113	1.03922e-232	CD8+ T
ATP2B4	6.30383e-235	0.571488	0.401	0.212	1.36503e-230	CD8+ T
CD63	1.36718e-232	0.591852	0.434	0.243	2.96049e-228	CD8+ T
KLRC3	1.62232e-230	0.501555	0.151	0.041	3.51297e-226	CD8+ T
MYO1G	2.3803e-230	0.613209	0.545	0.359	5.15431e-226	CD8+ T
MIR24-2	2.3808e-227	0.643759	0.437	0.246	5.15538e-223	CD8+ T
MYL12B	5.0175e-227	0.453598	0.861	0.77	1.08649e-222	CD8+ T
DTHD1	3.41619e-224	0.412391	0.156	0.044	7.39741e-220	CD8+ T
SYTL3	6.83731e-223	0.564534	0.357	0.18	1.48055e-218	CD8+ T
PRKCH	1.51527e-221	0.578206	0.557	0.373	3.28117e-217	CD8+ T
MIR4435-1HG	2.45238e-221	0.450491	0.207	0.074	5.31038e-217	CD8+ T
SERF2	3.48288e-217	0.334701	0.973	0.943	7.54184e-213	CD8+ T
JAKMIP1	3.48456e-217	0.35146	0.127	0.032	7.54546e-213	CD8+ T
LSP1	8.44574e-217	0.434845	0.88	0.804	1.82884e-212	CD8+ T
IL2RB	1.35969e-216	0.408737	0.379	0.189	2.94428e-212	CD8+ T
HSPA5	3.58303e-216	0.633902	0.696	0.548	7.75869e-212	CD8+ T
ARPC5L	2.17869e-215	0.578625	0.44	0.259	4.71773e-211	CD8+ T
SERTAD1	7.397e-214	0.562845	0.239	0.098	1.60175e-209	CD8+ T
CYBA	1.21608e-213	0.581792	0.737	0.611	2.6333e-209	CD8+ T
MYADM	1.14534e-212	0.608385	0.684	0.502	2.48011e-208	CD8+ T
COL6A2	5.87671e-211	0.449268	0.16	0.049	1.27254e-206	CD8+ T
SPN	5.24128e-210	0.538974	0.467	0.282	1.13495e-205	CD8+ T
CAPN2	2.94559e-207	0.573836	0.494	0.317	6.37838e-203	CD8+ T
MSN	3.43042e-207	0.487362	0.724	0.58	7.42823e-203	CD8+ T
PPIB	9.46226e-207	0.458149	0.818	0.713	2.04896e-202	CD8+ T
EMP3	7.05961e-205	0.444573	0.876	0.785	1.52869e-200	CD8+ T
LPCAT1	6.62822e-203	0.462425	0.208	0.08	1.43527e-198	CD8+ T
LGALS1	3.91658e-202	0.636208	0.515	0.318	8.48096e-198	CD8+ T
RNF213	2.25949e-197	0.507514	0.697	0.558	4.89269e-193	CD8+ T
MYL12A	1.64776e-193	0.361177	0.954	0.923	3.56806e-189	CD8+ T
ABI3	5.90958e-192	0.448728	0.256	0.111	1.27966e-187	CD8+ T
PTGDR	7.93198e-190	0.429124	0.21	0.081	1.71759e-185	CD8+ T
PPP1R18	1.12382e-189	0.520594	0.563	0.397	2.43353e-185	CD8+ T
UBB	9.29178e-188	0.421927	0.845	0.756	2.01204e-183	CD8+ T
CD244	1.17554e-183	0.387423	0.177	0.063	2.54552e-179	CD8+ T
ACTN4	1.58862e-183	0.52604	0.399	0.231	3.43999e-179	CD8+ T
F2R	2.57656e-181	0.386397	0.18	0.065	5.57929e-177	CD8+ T
ID2	1.4093e-180	0.565698	0.34	0.182	3.0517e-176	CD8+ T
PRSS23	9.74672e-176	0.439584	0.273	0.124	2.11055e-171	CD8+ T
RALGDS	1.434e-175	0.454408	0.259	0.122	3.10519e-171	CD8+ T
PDIA3	1.8074e-175	0.471456	0.695	0.562	3.91374e-171	CD8+ T
FAM129A	1.81005e-175	0.443563	0.243	0.11	3.91949e-171	CD8+ T
ENC1	2.71416e-172	0.301892	0.101	0.025	5.87724e-168	CD8+ T
PARP8	4.52052e-172	0.538971	0.472	0.314	9.78874e-168	CD8+ T
ARPC1B	5.11176e-172	0.414698	0.819	0.718	1.1069e-167	CD8+ T
ANXA2	1.58362e-171	0.483601	0.483	0.306	3.42918e-167	CD8+ T
CALR	1.96248e-171	0.528673	0.747	0.64	4.24955e-167	CD8+ T
RAP1B	2.20967e-169	0.418718	0.706	0.577	4.78482e-165	CD8+ T
TSEN54	4.81846e-168	0.486776	0.304	0.161	1.04339e-163	CD8+ T
BIN2	1.16662e-166	0.441661	0.706	0.568	2.5262e-162	CD8+ T
IDS	1.63379e-166	0.497994	0.642	0.496	3.5378e-162	CD8+ T
CBLB	3.38353e-165	0.516654	0.404	0.249	7.32669e-161	CD8+ T
RASSF1	4.86386e-165	0.501033	0.365	0.213	1.05322e-160	CD8+ T
SLA2	3.55891e-164	0.475204	0.271	0.135	7.70645e-160	CD8+ T
IDH2	2.28507e-162	0.514429	0.41	0.259	4.94809e-158	CD8+ T
AKNA	2.91944e-162	0.502184	0.523	0.37	6.32176e-158	CD8+ T
AC092580.4	4.42868e-162	0.365197	0.175	0.067	9.58986e-158	CD8+ T
ANXA6	8.85846e-160	0.468815	0.704	0.587	1.91821e-155	CD8+ T
CCNH	6.26324e-159	0.584868	0.53	0.389	1.35624e-154	CD8+ T
TOX	5.40445e-158	0.386203	0.17	0.065	1.17028e-153	CD8+ T
YWHAQ	1.46677e-157	0.471152	0.62	0.479	3.17615e-153	CD8+ T
MRPL10	2.44305e-156	0.486078	0.307	0.167	5.29018e-152	CD8+ T
ZAP70	1.06811e-154	0.451739	0.587	0.433	2.31289e-150	CD8+ T
KLRK1	3.4699e-153	0.265551	0.105	0.029	7.51372e-149	CD8+ T
PSME1	4.58968e-153	0.373922	0.869	0.802	9.93848e-149	CD8+ T
DOK2	1.32679e-152	0.465643	0.448	0.29	2.87303e-148	CD8+ T
FAM46C	1.79206e-152	0.51746	0.321	0.181	3.88052e-148	CD8+ T
KLF6	2.01886e-152	0.371009	0.951	0.877	4.37164e-148	CD8+ T
TPM3	1.63888e-148	0.374898	0.845	0.773	3.54882e-144	CD8+ T
CDK2AP2	6.43801e-148	0.532687	0.417	0.271	1.39409e-143	CD8+ T
TTC16	1.2242e-144	0.33138	0.124	0.041	2.65088e-140	CD8+ T
MFSD10	1.44644e-143	0.483061	0.38	0.241	3.13212e-139	CD8+ T
PSMB9	1.06246e-142	0.425685	0.703	0.594	2.30065e-138	CD8+ T
RGS3	7.88193e-142	0.340104	0.16	0.062	1.70675e-137	CD8+ T
ITGA4	1.06176e-141	0.450699	0.597	0.444	2.29914e-137	CD8+ T
DBI	1.94719e-141	0.432524	0.589	0.453	4.21644e-137	CD8+ T
RAB7L1	4.53722e-141	0.462883	0.382	0.238	9.8249e-137	CD8+ T
RHOC	9.50979e-141	0.377652	0.255	0.125	2.05925e-136	CD8+ T
PRR5L	4.41021e-140	0.342487	0.147	0.055	9.54987e-136	CD8+ T
NR4A2	2.57745e-139	0.59983	0.477	0.339	5.5812e-135	CD8+ T
GBP5	2.6651e-139	0.440378	0.362	0.217	5.77102e-135	CD8+ T
IQGAP1	5.38226e-139	0.43141	0.564	0.423	1.16547e-134	CD8+ T
TLN1	4.25032e-138	0.452486	0.428	0.285	9.20364e-134	CD8+ T
CLEC2B	1.54661e-131	0.446372	0.518	0.381	3.34903e-127	CD8+ T
PTPRM	1.55395e-131	0.326879	0.112	0.037	3.36493e-127	CD8+ T
CTSD	2.71664e-131	0.366871	0.521	0.373	5.88261e-127	CD8+ T
SASH3	2.3833e-130	0.450289	0.437	0.299	5.16079e-126	CD8+ T
SERTAD3	5.2343e-130	0.372745	0.147	0.058	1.13344e-125	CD8+ T
TNFAIP3	1.71297e-129	0.537274	0.799	0.692	3.70927e-125	CD8+ T
KIF21A	8.89036e-129	0.312719	0.131	0.049	1.92512e-124	CD8+ T
YWHAZ	9.67683e-128	0.301296	0.913	0.873	2.09542e-123	CD8+ T
GAB3	1.02473e-127	0.346343	0.149	0.06	2.21895e-123	CD8+ T
DIP2A	1.34649e-125	0.421423	0.352	0.218	2.9157e-121	CD8+ T
LILRB1	6.76942e-124	0.356903	0.166	0.072	1.46585e-119	CD8+ T
HSP90AA1	7.36173e-124	0.360658	0.871	0.824	1.59411e-119	CD8+ T
MYBL1	8.49864e-124	0.332173	0.157	0.065	1.8403e-119	CD8+ T
P4HB	7.32435e-123	0.414763	0.529	0.399	1.58601e-118	CD8+ T
TGFB1	1.24189e-121	0.480825	0.411	0.279	2.68918e-117	CD8+ T
TCEB2	1.35181e-121	0.358488	0.72	0.634	2.92721e-117	CD8+ T
TAP1	2.94742e-121	0.43916	0.458	0.328	6.38235e-117	CD8+ T
MYH9	3.11334e-121	0.362674	0.823	0.753	6.74163e-117	CD8+ T
IL10RA	8.17572e-120	0.405697	0.489	0.351	1.77037e-115	CD8+ T
SYT11	1.43858e-119	0.330598	0.176	0.08	3.1151e-115	CD8+ T
DNAJC1	5.70132e-119	0.400019	0.25	0.136	1.23456e-114	CD8+ T
PGAM1	1.48873e-118	0.403679	0.544	0.422	3.2237e-114	CD8+ T
RHOA	6.71232e-118	0.306934	0.893	0.841	1.45348e-113	CD8+ T
PTPN4	2.39591e-117	0.408172	0.333	0.207	5.1881e-113	CD8+ T
WIPF1	4.81723e-117	0.399856	0.636	0.529	1.04312e-112	CD8+ T
H3F3B	6.0325e-117	0.31694	0.979	0.959	1.30628e-112	CD8+ T
B4GALT1	1.7173e-116	0.446656	0.385	0.255	3.71864e-112	CD8+ T
CKLF	3.72877e-115	0.409503	0.383	0.256	8.07428e-111	CD8+ T
SEPT7	9.072e-115	0.382597	0.674	0.577	1.96445e-110	CD8+ T
FOSL2	2.14684e-114	0.286824	0.137	0.055	4.64876e-110	CD8+ T
UBL5	8.3453e-113	0.354125	0.707	0.62	1.80709e-108	CD8+ T
BSG	2.25974e-112	0.400797	0.517	0.396	4.89325e-108	CD8+ T
PRR5	2.45085e-112	0.318784	0.153	0.067	5.30707e-108	CD8+ T
PTPN22	3.55261e-111	0.349485	0.217	0.113	7.69282e-107	CD8+ T
PIK3R1	3.68009e-111	0.48361	0.454	0.336	7.96886e-107	CD8+ T
DHRS7	5.32582e-111	0.407375	0.515	0.391	1.15325e-106	CD8+ T
CD2	7.48076e-111	0.415181	0.581	0.455	1.61988e-106	CD8+ T
AKAP13	4.96287e-110	0.403086	0.59	0.476	1.07466e-105	CD8+ T
TMBIM6	5.68469e-110	0.35827	0.755	0.676	1.23096e-105	CD8+ T
ARAP2	1.68979e-109	0.364482	0.246	0.136	3.65907e-105	CD8+ T
YWHAB	1.88992e-109	0.318665	0.846	0.788	4.09244e-105	CD8+ T
RAB37	4.51441e-107	0.398727	0.274	0.16	9.7755e-103	CD8+ T
THEMIS	1.04873e-106	0.439413	0.307	0.194	2.27091e-102	CD8+ T
CFLAR	2.79266e-105	0.402192	0.499	0.379	6.04724e-101	CD8+ T
PTP4A2	3.0718e-105	0.428165	0.401	0.282	6.65168e-101	CD8+ T
SYNGR1	2.48477e-103	0.33794	0.139	0.059	5.38052e-99	CD8+ T
LY6E	3.06402e-103	0.341604	0.714	0.62	6.63483e-99	CD8+ T
RAB1B	4.94242e-103	0.398886	0.431	0.311	1.07023e-98	CD8+ T
G6PD	1.61026e-102	0.377495	0.255	0.147	3.48686e-98	CD8+ T
DIAPH1	7.85522e-102	0.401478	0.34	0.224	1.70097e-97	CD8+ T
MBP	2.60146e-101	0.410249	0.546	0.437	5.63321e-97	CD8+ T
RAP1GAP2	3.07287e-101	0.331261	0.185	0.092	6.654e-97	CD8+ T
MACF1	9.57906e-101	0.42223	0.486	0.371	2.07425e-96	CD8+ T
LYST	1.47235e-100	0.40571	0.247	0.143	3.18823e-96	CD8+ T
OSBPL5	3.74601e-100	0.263988	0.111	0.042	8.11162e-96	CD8+ T
RAC2	4.83819e-99	0.259114	0.925	0.891	1.04766e-94	CD8+ T
CISD3	1.11772e-98	0.353737	0.217	0.119	2.42031e-94	CD8+ T
OPTN	1.14509e-97	0.401719	0.45	0.333	2.47957e-93	CD8+ T
HSP90B1	3.01462e-97	0.356698	0.69	0.601	6.52787e-93	CD8+ T
ITPRIP	6.43432e-95	0.269347	0.13	0.056	1.39329e-90	CD8+ T
TMEM50A	3.76392e-93	0.359892	0.55	0.446	8.15039e-89	CD8+ T
TXN	7.0316e-92	0.358306	0.418	0.302	1.52262e-87	CD8+ T
CEP78	3.84453e-91	0.360194	0.198	0.106	8.32494e-87	CD8+ T
CAP1	4.25712e-91	0.363566	0.642	0.567	9.21837e-87	CD8+ T
WDR1	1.03058e-90	0.386361	0.551	0.454	2.23162e-86	CD8+ T
ACTG1	1.40581e-90	0.262273	0.959	0.936	3.04415e-86	CD8+ T
ZFP36	1.51412e-90	0.465399	0.808	0.742	3.27867e-86	CD8+ T
FUT11	8.64308e-90	0.310117	0.144	0.067	1.87157e-85	CD8+ T
CORO1A	1.05836e-86	0.278714	0.915	0.898	2.29176e-82	CD8+ T
APOL6	2.28413e-86	0.359317	0.282	0.179	4.94606e-82	CD8+ T
RNF125	3.55559e-86	0.37172	0.385	0.273	7.69927e-82	CD8+ T
SSR4	3.18012e-85	0.290863	0.746	0.68	6.88623e-81	CD8+ T
APOBEC3C	7.63449e-85	0.357153	0.262	0.163	1.65317e-80	CD8+ T
ABHD17A	8.01433e-85	0.332271	0.192	0.105	1.73542e-80	CD8+ T
SDF2L1	1.31596e-84	0.37106	0.268	0.169	2.84959e-80	CD8+ T
PSME2	1.89045e-84	0.336694	0.593	0.506	4.09358e-80	CD8+ T
FCRL3	2.87045e-84	0.283436	0.141	0.066	6.21567e-80	CD8+ T
ATG2A	3.76968e-84	0.316256	0.17	0.089	8.16287e-80	CD8+ T
SURF4	6.42564e-84	0.348346	0.29	0.19	1.39141e-79	CD8+ T
STAT4	1.53165e-83	0.348233	0.301	0.196	3.31665e-79	CD8+ T
TIPARP	1.69854e-83	0.360038	0.207	0.117	3.67802e-79	CD8+ T
REEP5	1.91247e-83	0.364695	0.375	0.268	4.14125e-79	CD8+ T
ADAM8	3.49854e-83	0.360521	0.295	0.191	7.57574e-79	CD8+ T
FBXW5	5.55465e-83	0.377173	0.316	0.213	1.2028e-78	CD8+ T
ARRB2	5.69946e-83	0.347529	0.487	0.383	1.23416e-78	CD8+ T
FKBP11	1.18916e-82	0.354051	0.304	0.201	2.57501e-78	CD8+ T
TUBB4B	1.16568e-81	0.379997	0.301	0.2	2.52416e-77	CD8+ T
CD84	5.3267e-81	0.334257	0.184	0.102	1.15344e-76	CD8+ T
CHCHD2	9.49813e-81	0.266363	0.831	0.795	2.05673e-76	CD8+ T
HLA-F	6.31233e-79	0.344837	0.605	0.52	1.36687e-74	CD8+ T
LDHA	6.44328e-79	0.352389	0.609	0.53	1.39523e-74	CD8+ T
BZW1	1.50328e-78	0.354517	0.53	0.437	3.25521e-74	CD8+ T
USP28	1.67992e-78	0.260233	0.149	0.074	3.63771e-74	CD8+ T
SRSF7	2.00035e-78	0.38199	0.681	0.627	4.33157e-74	CD8+ T
SKAP1	8.57389e-78	0.332125	0.535	0.436	1.85659e-73	CD8+ T
TMEM109	1.03571e-77	0.353614	0.359	0.257	2.24274e-73	CD8+ T
FOSB	1.4017e-76	0.401216	0.291	0.194	3.03523e-72	CD8+ T
FAM49B	4.91146e-76	0.367238	0.426	0.331	1.06353e-71	CD8+ T
EMB	4.99992e-76	0.353783	0.407	0.307	1.08268e-71	CD8+ T
BTN3A2	6.21082e-76	0.348853	0.451	0.352	1.34489e-71	CD8+ T
LINC-PINT	3.83057e-75	0.393039	0.501	0.409	8.29472e-71	CD8+ T
SYTL2	1.13791e-74	0.256181	0.156	0.08	2.46402e-70	CD8+ T
PSTPIP1	1.59577e-74	0.334101	0.282	0.189	3.45549e-70	CD8+ T
STK10	3.22005e-74	0.336542	0.443	0.343	6.9727e-70	CD8+ T
TRAPPC1	3.93849e-74	0.346679	0.542	0.458	8.5284e-70	CD8+ T
ARL6IP1	6.3419e-74	0.364571	0.495	0.405	1.37327e-69	CD8+ T
CDC42EP3	1.90004e-73	0.318626	0.262	0.168	4.11435e-69	CD8+ T
KRTCAP2	3.18094e-73	0.292222	0.658	0.591	6.88801e-69	CD8+ T
AGTRAP	5.50909e-73	0.308955	0.24	0.148	1.19294e-68	CD8+ T
PDIA6	1.51897e-72	0.349108	0.367	0.271	3.28919e-68	CD8+ T
CYCS	3.55708e-72	0.33894	0.478	0.389	7.7025e-68	CD8+ T
ARF1	6.99692e-72	0.273569	0.719	0.663	1.51511e-67	CD8+ T
RNF167	1.45735e-71	0.352999	0.432	0.338	3.15574e-67	CD8+ T
PTPN7	5.00099e-71	0.340921	0.251	0.162	1.08291e-66	CD8+ T
PRKCB	1.30277e-70	0.333579	0.328	0.228	2.82102e-66	CD8+ T
NDUFB7	2.65277e-70	0.339262	0.456	0.367	5.7443e-66	CD8+ T
PIK3R5	3.54921e-70	0.324354	0.303	0.208	7.68545e-66	CD8+ T
UTRN	1.13266e-69	0.330856	0.421	0.321	2.45266e-65	CD8+ T
PTPRE	1.49154e-69	0.277265	0.185	0.106	3.22977e-65	CD8+ T
LIME11	1.75383e-69	0.310514	0.528	0.43	3.79775e-65	CD8+ T
SLC25A20	1.9372e-69	0.250911	0.143	0.074	4.19481e-65	CD8+ T
GYG1	1.08241e-68	0.302865	0.199	0.119	2.34384e-64	CD8+ T
ZBTB1	3.00429e-68	0.363714	0.314	0.222	6.50549e-64	CD8+ T
RABAC1	3.12452e-68	0.313446	0.56	0.475	6.76583e-64	CD8+ T
PSMA7	7.92601e-68	0.298907	0.629	0.558	1.7163e-63	CD8+ T
RNF166	1.19293e-67	0.308803	0.279	0.188	2.58317e-63	CD8+ T
SEC61B	2.13782e-67	0.299661	0.544	0.453	4.62923e-63	CD8+ T
LAT1	3.71026e-66	0.296418	0.565	0.47	8.03421e-62	CD8+ T
ATP8A1	1.69533e-65	0.276166	0.185	0.109	3.67106e-61	CD8+ T
NFATC2	1.12863e-64	0.319746	0.343	0.25	2.44394e-60	CD8+ T
PXN	3.99286e-64	0.326251	0.322	0.23	8.64614e-60	CD8+ T
IFI27L2	5.28815e-64	0.331205	0.29	0.203	1.1451e-59	CD8+ T
PMAIP1	6.07852e-64	0.385409	0.229	0.146	1.31624e-59	CD8+ T
PRDM1	7.70327e-64	0.278297	0.198	0.118	1.66807e-59	CD8+ T
ATP1B3	8.90176e-64	0.294674	0.214	0.134	1.92759e-59	CD8+ T
ALOX5AP	8.91983e-64	0.394233	0.432	0.346	1.9315e-59	CD8+ T
GPR65	2.08953e-63	0.284623	0.205	0.125	4.52467e-59	CD8+ T
NCR3	1.05782e-62	0.309894	0.198	0.119	2.29061e-58	CD8+ T
CALHM2	9.23185e-62	0.261331	0.146	0.08	1.99906e-57	CD8+ T
ARL6IP5	9.91393e-62	0.282663	0.695	0.637	2.14676e-57	CD8+ T
RPN1	1.948e-61	0.321894	0.429	0.343	4.21821e-57	CD8+ T
NFATC3	4.39478e-61	0.351683	0.349	0.262	9.51647e-57	CD8+ T
MIR142	4.84958e-61	0.303204	0.157	0.089	1.05013e-56	CD8+ T
HERPUD1	1.77724e-60	0.303416	0.377	0.283	3.84843e-56	CD8+ T
IER2	1.84767e-60	0.329386	0.595	0.509	4.00095e-56	CD8+ T
SUB1	2.29921e-60	0.278293	0.729	0.686	4.97872e-56	CD8+ T
C20orf24	4.75822e-60	0.294201	0.23	0.151	1.03034e-55	CD8+ T
KLRB1	5.21112e-60	0.483563	0.356	0.261	1.12842e-55	CD8+ T
SHISA5	1.01328e-59	0.296164	0.545	0.472	2.19415e-55	CD8+ T
CAPZB	2.39535e-59	0.254502	0.711	0.656	5.1869e-55	CD8+ T
SELK	6.87457e-59	0.31261	0.462	0.379	1.48862e-54	CD8+ T
RHOF	9.14405e-59	0.298536	0.467	0.384	1.98005e-54	CD8+ T
C5orf56	1.3272e-58	0.309313	0.298	0.212	2.87391e-54	CD8+ T
PATL2	1.39454e-58	0.311651	0.219	0.141	3.01973e-54	CD8+ T
ENO1	2.40664e-58	0.2805	0.64	0.57	5.21134e-54	CD8+ T
NDUFB2	2.40823e-58	0.291992	0.573	0.504	5.21478e-54	CD8+ T
RPS6KA1	3.91594e-58	0.307333	0.277	0.194	8.47958e-54	CD8+ T
RABGAP1L	8.70779e-58	0.30945	0.352	0.264	1.88559e-53	CD8+ T
HCLS1	1.12196e-57	0.252192	0.714	0.656	2.4295e-53	CD8+ T
ATXN1	1.52188e-57	0.260776	0.151	0.086	3.29547e-53	CD8+ T
MIDN	1.54423e-57	0.256399	0.147	0.083	3.34389e-53	CD8+ T
MAPRE2	1.59817e-57	0.296407	0.395	0.309	3.46069e-53	CD8+ T
RP11-94L15.2	1.84162e-57	0.262808	0.181	0.109	3.98784e-53	CD8+ T
DYNC1H1	1.90183e-57	0.315413	0.363	0.277	4.11821e-53	CD8+ T
TBCB	3.41196e-57	0.322517	0.429	0.349	7.38826e-53	CD8+ T
SH3BP1	4.04852e-57	0.312305	0.315	0.232	8.76666e-53	CD8+ T
SCP2	4.61066e-57	0.309526	0.393	0.31	9.98391e-53	CD8+ T
DGKZ	6.09042e-57	0.306344	0.25	0.171	1.31882e-52	CD8+ T
MIEN1	1.07647e-56	0.304774	0.348	0.263	2.33099e-52	CD8+ T
PTGER2	1.13588e-56	0.278433	0.255	0.171	2.45963e-52	CD8+ T
ATP6V0E1	2.27489e-56	0.267002	0.616	0.554	4.92604e-52	CD8+ T
KCNAB2	2.59607e-56	0.314575	0.306	0.225	5.62154e-52	CD8+ T
POLR2L	1.29486e-55	0.293135	0.539	0.468	2.80388e-51	CD8+ T
DRAP1	1.7425e-55	0.279531	0.5	0.422	3.77321e-51	CD8+ T
ARHGAP25	1.7558e-55	0.284659	0.29	0.206	3.802e-51	CD8+ T
RORA	1.8457e-55	0.280736	0.373	0.282	3.99669e-51	CD8+ T
POMP	2.28052e-55	0.313204	0.398	0.316	4.93825e-51	CD8+ T
LMNA	3.42793e-55	0.271044	0.25	0.165	7.42283e-51	CD8+ T
ITGB7	7.49949e-55	0.327233	0.415	0.334	1.62394e-50	CD8+ T
RNF19A	1.04917e-54	0.311365	0.31	0.229	2.27188e-50	CD8+ T
GADD45B	1.08327e-54	0.316584	0.323	0.237	2.34572e-50	CD8+ T
RAB9A	1.58329e-54	0.282132	0.228	0.153	3.42846e-50	CD8+ T
NDUFA1	1.58943e-54	0.270179	0.617	0.561	3.44175e-50	CD8+ T
AGTPBP1	2.64415e-54	0.271831	0.212	0.138	5.72564e-50	CD8+ T
SUN2	2.81756e-54	0.30388	0.46	0.379	6.10114e-50	CD8+ T
MAP4K1	2.98707e-54	0.301001	0.307	0.228	6.4682e-50	CD8+ T
SLAMF6	3.29589e-54	0.281378	0.201	0.128	7.13691e-50	CD8+ T
NIN	6.45117e-54	0.260193	0.218	0.144	1.39694e-49	CD8+ T
EBP	8.1465e-54	0.268016	0.198	0.127	1.76404e-49	CD8+ T
WDR83OS	1.12646e-53	0.276606	0.528	0.456	2.43924e-49	CD8+ T
NDUFB10	1.72886e-53	0.292523	0.482	0.408	3.74368e-49	CD8+ T
DERL1	1.20587e-52	0.288491	0.249	0.173	2.61119e-48	CD8+ T
HIST1H1E	1.51256e-52	0.529721	0.465	0.38	3.27529e-48	CD8+ T
TSPAN32	3.71468e-52	0.282326	0.233	0.157	8.04377e-48	CD8+ T
MCL1	5.22604e-52	0.319624	0.539	0.468	1.13165e-47	CD8+ T
MAPK1	1.99262e-51	0.250035	0.171	0.105	4.31482e-47	CD8+ T
IKZF3	2.68355e-51	0.278297	0.259	0.18	5.81097e-47	CD8+ T
ISG15	3.02911e-51	0.265549	0.276	0.198	6.55922e-47	CD8+ T
TRPV2	3.59576e-51	0.289253	0.222	0.15	7.78625e-47	CD8+ T
RP6-206I17.1	4.75895e-51	0.252978	0.152	0.09	1.0305e-46	CD8+ T
RASAL3	9.83901e-51	0.316035	0.334	0.256	2.13054e-46	CD8+ T
GPI	1.89843e-50	0.326649	0.429	0.359	4.11087e-46	CD8+ T
C11orf21	4.06426e-50	0.252216	0.165	0.101	8.80074e-46	CD8+ T
CMTM3	6.51443e-50	0.285694	0.225	0.154	1.41063e-45	CD8+ T
USP11	6.8802e-50	0.257476	0.212	0.141	1.48984e-45	CD8+ T
BTG3	9.01876e-50	0.267796	0.208	0.138	1.95292e-45	CD8+ T
TMEM59	9.11097e-50	0.28499	0.546	0.485	1.97289e-45	CD8+ T
IQGAP2	1.64708e-49	0.275048	0.224	0.152	3.56659e-45	CD8+ T
SH3KBP1	1.71636e-49	0.300656	0.415	0.34	3.7166e-45	CD8+ T
ARHGDIA	1.00814e-48	0.273631	0.576	0.517	2.18303e-44	CD8+ T
DNAJB6	1.43419e-48	0.273835	0.35	0.272	3.1056e-44	CD8+ T
EID1	3.0838e-48	0.256546	0.584	0.52	6.67766e-44	CD8+ T
CDK17	5.69411e-48	0.252496	0.243	0.172	1.233e-43	CD8+ T
TNFRSF1B	1.05617e-47	0.250854	0.305	0.224	2.28704e-43	CD8+ T
CCDC88C	1.12538e-47	0.284928	0.285	0.211	2.4369e-43	CD8+ T
PSMB8	2.66838e-47	0.268617	0.539	0.477	5.7781e-43	CD8+ T
LMAN2	6.68424e-47	0.267356	0.417	0.343	1.44741e-42	CD8+ T
FERMT3	8.2662e-47	0.259611	0.344	0.269	1.78996e-42	CD8+ T
YARS	1.00752e-46	0.252698	0.205	0.137	2.18168e-42	CD8+ T
MED15	3.27922e-45	0.297913	0.323	0.251	7.10083e-41	CD8+ T
EPS15	6.77746e-45	0.265187	0.267	0.194	1.46759e-40	CD8+ T
IDI1	1.1348e-44	0.292654	0.248	0.179	2.4573e-40	CD8+ T
PPP1R12A	3.48566e-44	0.286464	0.393	0.322	7.54786e-40	CD8+ T
EHD1	9.93304e-44	0.26527	0.302	0.231	2.1509e-39	CD8+ T
VIMP	3.75972e-43	0.275483	0.246	0.179	8.14131e-39	CD8+ T
JUN	1.2955e-42	0.463072	0.788	0.768	2.80528e-38	CD8+ T
WNK1	3.1144e-42	0.266111	0.292	0.222	6.74391e-38	CD8+ T
CD96	5.07032e-42	0.258745	0.395	0.32	1.09793e-37	CD8+ T
COPE	6.08944e-42	0.253689	0.496	0.435	1.31861e-37	CD8+ T
TMEM9B	7.349e-42	0.256907	0.283	0.213	1.59135e-37	CD8+ T
SIRT2	1.75952e-41	0.265708	0.201	0.138	3.81007e-37	CD8+ T
C1orf63	2.79954e-41	0.254816	0.653	0.61	6.06213e-37	CD8+ T
HN1	3.54772e-41	0.267666	0.252	0.186	7.68223e-37	CD8+ T
CDC37	4.17879e-41	0.263337	0.552	0.502	9.04876e-37	CD8+ T
PSMB3	1.17901e-40	0.253604	0.412	0.347	2.55303e-36	CD8+ T
PRKACB	1.45093e-40	0.25013	0.295	0.227	3.14185e-36	CD8+ T
ITM2A1	2.05856e-40	0.281275	0.499	0.435	4.45762e-36	CD8+ T
NLRC5	2.57079e-40	0.255996	0.23	0.167	5.56679e-36	CD8+ T
TPP1	3.13571e-40	0.253245	0.259	0.192	6.79006e-36	CD8+ T
TUBA4A	4.17739e-40	0.269959	0.387	0.322	9.04572e-36	CD8+ T
MYEOV2	6.86851e-40	0.252292	0.369	0.303	1.48731e-35	CD8+ T
SRSF2	1.38084e-39	0.282787	0.515	0.466	2.99008e-35	CD8+ T
RBM8A	1.83326e-39	0.256881	0.467	0.405	3.96973e-35	CD8+ T
ARF5	1.9029e-39	0.25242	0.498	0.44	4.12053e-35	CD8+ T
SF3B5	4.27888e-39	0.251821	0.508	0.457	9.26548e-35	CD8+ T
CASP8	8.05822e-39	0.257589	0.311	0.244	1.74493e-34	CD8+ T
UBE2L6	2.18363e-37	0.26289	0.392	0.328	4.72843e-33	CD8+ T
RAB5C	4.49569e-37	0.255269	0.443	0.384	9.73498e-33	CD8+ T
RPN2	5.18972e-37	0.251967	0.434	0.375	1.12378e-32	CD8+ T
CXCR4	5.38615e-37	0.31478	0.802	0.787	1.16632e-32	CD8+ T
UQCRQ	7.29411e-37	0.250153	0.437	0.378	1.57947e-32	CD8+ T
VAMP5	1.13419e-36	0.267386	0.287	0.225	2.45597e-32	CD8+ T
CANX	3.38186e-36	0.257702	0.404	0.341	7.32309e-32	CD8+ T
CASP4	4.16221e-36	0.251187	0.314	0.25	9.01284e-32	CD8+ T
CCDC107	2.21037e-35	0.255679	0.281	0.22	4.78634e-31	CD8+ T
PRELID1	3.04421e-34	0.268589	0.369	0.31	6.59192e-30	CD8+ T
DNAJA1	4.37418e-33	0.25962	0.356	0.296	9.47186e-29	CD8+ T
ARHGAP9	6.67439e-32	0.25182	0.375	0.318	1.44527e-27	CD8+ T
YPEL5	3.72444e-26	0.257973	0.542	0.507	8.06491e-22	CD8+ T
SRRT	4.391e-25	0.252144	0.27	0.222	9.50827e-21	CD8+ T
DUSP1	8.1744e-18	0.366293	0.699	0.674	1.77008e-13	CD8+ T
FOS	1.54421e-07	0.37754	0.651	0.67	0.00334383	CD8+ T
PTGDS	0	3.6118	0.351	0.037	0	NK cells
GNLY1	0	3.16373	0.933	0.192	0	NK cells
TYROBP	0	3.09674	0.922	0.065	0	NK cells
SPON2	0	2.97849	0.81	0.136	0	NK cells
PRF11	0	2.89109	0.97	0.259	0	NK cells
GZMB1	0	2.75926	0.936	0.199	0	NK cells
FCER1G	0	2.70621	0.644	0.024	0	NK cells
FGFBP21	0	2.67187	0.897	0.189	0	NK cells
FCGR3A1	0	2.63131	0.856	0.118	0	NK cells
NKG71	0	2.43053	0.997	0.312	0	NK cells
CST71	0	2.27973	0.985	0.335	0	NK cells
CTSW1	0	2.25347	0.988	0.403	0	NK cells
CLIC31	0	2.19262	0.63	0.091	0	NK cells
KLRD11	0	2.17495	0.88	0.158	0	NK cells
KLRF1	0	2.13037	0.671	0.038	0	NK cells
CD247	0	2.04096	0.909	0.468	0	NK cells
HOPX1	0	1.98424	0.809	0.198	0	NK cells
GZMA1	0	1.96392	0.935	0.295	0	NK cells
SH2D1B	0	1.89729	0.507	0.008	0	NK cells
IL2RB1	0	1.85222	0.685	0.175	0	NK cells
GPR561	0	1.84985	0.719	0.148	0	NK cells
KLRB11	0	1.77965	0.781	0.227	0	NK cells
PRSS231	0	1.71464	0.613	0.102	0	NK cells
GZMH1	0	1.61631	0.87	0.241	0	NK cells
CCL51	0	1.59561	0.896	0.35	0	NK cells
RHOC1	0	1.58776	0.576	0.104	0	NK cells
TTC381	0	1.58529	0.567	0.093	0	NK cells
ITGB21	0	1.57942	0.972	0.685	0	NK cells
CD7	0	1.56518	0.884	0.577	0	NK cells
APMAP1	0	1.5477	0.76	0.269	0	NK cells
CTSD1	0	1.51747	0.783	0.359	0	NK cells
CCL41	0	1.49716	0.599	0.167	0	NK cells
CX3CR11	0	1.48888	0.51	0.103	0	NK cells
AOAH1	0	1.44927	0.518	0.083	0	NK cells
SRGN1	0	1.41207	0.938	0.581	0	NK cells
CMC11	0	1.39973	0.583	0.189	0	NK cells
ZEB21	0	1.3923	0.695	0.23	0	NK cells
PTGDR1	0	1.36733	0.47	0.066	0	NK cells
CD631	0	1.36158	0.644	0.238	0	NK cells
S1PR51	0	1.35965	0.504	0.097	0	NK cells
KLRC1	0	1.35388	0.27	0.029	0	NK cells
S100B	0	1.34656	0.147	0.015	0	NK cells
CD300A	0	1.33378	0.468	0.083	0	NK cells
MYOM2	0	1.30322	0.219	0.041	0	NK cells
PLEK1	0	1.29066	0.702	0.254	0	NK cells
TPST21	0	1.29052	0.63	0.207	0	NK cells
GZMM1	0	1.28459	0.847	0.474	0	NK cells
GSTP11	0	1.25835	0.83	0.481	0	NK cells
LITAF1	0	1.2553	0.918	0.639	0	NK cells
NCR31	0	1.25244	0.446	0.101	0	NK cells
HCST1	0	1.2501	0.955	0.69	0	NK cells
FGR1	0	1.24248	0.522	0.13	0	NK cells
FCRL61	0	1.23812	0.501	0.115	0	NK cells
IFITM2	0	1.23745	0.97	0.827	0	NK cells
GNG21	0	1.22521	0.741	0.412	0	NK cells
KLRC31	0	1.1912	0.318	0.034	0	NK cells
NCR1	0	1.16849	0.338	0.021	0	NK cells
ITGAM	0	1.16514	0.39	0.065	0	NK cells
BHLHE401	0	1.16129	0.579	0.237	0	NK cells
SH2D2A1	0	1.15832	0.508	0.191	0	NK cells
KIR2DL2	0	1.15737	0.247	0.016	0	NK cells
MIR24-21	0	1.15113	0.529	0.252	0	NK cells
SYNE11	0	1.14428	0.673	0.316	0	NK cells
EFHD21	0	1.13799	0.491	0.17	0	NK cells
C1orf211	0	1.13244	0.453	0.096	0	NK cells
SYNGR11	0	1.12825	0.342	0.045	0	NK cells
CTSC1	0	1.12819	0.697	0.324	0	NK cells
RAP1B1	0	1.12294	0.849	0.573	0	NK cells
MYO1F1	0	1.11947	0.594	0.233	0	NK cells
LGALS11	0	1.10653	0.649	0.321	0	NK cells
GNPTAB	0	1.09575	0.42	0.118	0	NK cells
ABI31	0	1.08586	0.421	0.107	0	NK cells
FLNA1	0	1.08482	0.864	0.58	0	NK cells
MSN1	0	1.08172	0.837	0.58	0	NK cells
PLAC8	0	1.07961	0.643	0.338	0	NK cells
AKR1C3	0	1.07375	0.26	0.012	0	NK cells
MAPRE21	0	1.05706	0.584	0.297	0	NK cells
SPN1	0	1.04123	0.584	0.286	0	NK cells
LINC00299	0	1.03958	0.247	0.004	0	NK cells
MCTP2	0	1.0347	0.392	0.102	0	NK cells
IQGAP11	0	1.03361	0.707	0.42	0	NK cells
ARPC21	0	1.00902	0.948	0.807	0	NK cells
IGFBP7	0	1.00804	0.207	0.002	0	NK cells
CLIC11	0	1.00511	0.902	0.652	0	NK cells
ITGAX	0	1.00386	0.252	0.016	0	NK cells
PFN11	0	0.999895	0.997	0.974	0	NK cells
SLC9A3R11	0	0.995397	0.736	0.459	0	NK cells
DBI1	0	0.99213	0.729	0.45	0	NK cells
CD2441	0	0.990931	0.33	0.057	0	NK cells
CEP781	0	0.990924	0.364	0.097	0	NK cells
PYHIN11	0	0.989322	0.465	0.193	0	NK cells
LCP11	0	0.989294	0.856	0.668	0	NK cells
DHRS71	0	0.982809	0.665	0.386	0	NK cells
C12orf751	0	0.978596	0.571	0.24	0	NK cells
MATK1	0	0.97843	0.405	0.118	0	NK cells
DOK21	0	0.969677	0.573	0.29	0	NK cells
TGFBR31	0	0.964968	0.458	0.161	0	NK cells
PDIA31	0	0.963244	0.773	0.565	0	NK cells
CHST121	0	0.96076	0.459	0.166	0	NK cells
SASH31	0	0.959569	0.568	0.297	0	NK cells
CALR1	0	0.959553	0.814	0.642	0	NK cells
BIN21	0	0.955133	0.809	0.569	0	NK cells
ZAP701	0	0.952681	0.687	0.436	0	NK cells
GK5	0	0.949411	0.284	0.064	0	NK cells
CFL11	0	0.947814	0.991	0.942	0	NK cells
OSTF1	0	0.941323	0.614	0.355	0	NK cells
ADAM81	0	0.936055	0.45	0.185	0	NK cells
TFDP2	0	0.925113	0.39	0.136	0	NK cells
NCAM1	0	0.924917	0.238	0.009	0	NK cells
CD1601	0	0.92417	0.223	0.032	0	NK cells
RUNX31	0	0.914306	0.451	0.192	0	NK cells
SAMD31	0	0.913191	0.505	0.214	0	NK cells
ACTB1	0	0.913118	0.999	0.998	0	NK cells
UBB1	0	0.906023	0.908	0.757	0	NK cells
KIR2DL3	0	0.899516	0.2	0.01	0	NK cells
IFITM3	0	0.897438	0.303	0.09	0	NK cells
DTHD11	0	0.88835	0.263	0.043	0	NK cells
CD991	0	0.871339	0.92	0.719	0	NK cells
STOM1	0	0.868523	0.457	0.186	0	NK cells
HLA-A1	0	0.853087	0.998	0.991	0	NK cells
IFITM1	0	0.841493	0.988	0.876	0	NK cells
KIR3DL2.1	0	0.840714	0.181	0.013	0	NK cells
PPP1CA1	0	0.825649	0.801	0.594	0	NK cells
LAT2	0	0.796661	0.295	0.074	0	NK cells
RASSF4	0	0.791437	0.201	0.014	0	NK cells
HLA-B1	0	0.782197	1	0.997	0	NK cells
F2R1	0	0.781353	0.27	0.066	0	NK cells
LSP11	0	0.773232	0.931	0.805	0	NK cells
MYL61	0	0.765911	0.963	0.868	0	NK cells
CALM11	0	0.760539	0.986	0.934	0	NK cells
HIPK2	0	0.756691	0.247	0.06	0	NK cells
RAC21	0	0.753339	0.957	0.891	0	NK cells
CD38	0	0.743094	0.191	0.027	0	NK cells
IL2RG1	0	0.741782	0.925	0.81	0	NK cells
GSN	0	0.739017	0.187	0.018	0	NK cells
PLA2G161	0	0.72283	0.275	0.077	0	NK cells
HAVCR2	0	0.714362	0.172	0.009	0	NK cells
CCL3	0	0.704474	0.169	0.024	0	NK cells
OSBPL51	0	0.701768	0.217	0.037	0	NK cells
S100A41	0	0.701189	0.952	0.765	0	NK cells
B2M1	0	0.695231	1	1	0	NK cells
SH3BGRL31	0	0.681364	0.982	0.939	0	NK cells
GPR141	0	0.675607	0.187	0.022	0	NK cells
MLC1	0	0.669836	0.166	0.006	0	NK cells
HLA-C1	0	0.65656	0.996	0.977	0	NK cells
KIR2DL1	0	0.643405	0.108	0.003	0	NK cells
HLA-E1	0	0.64092	0.996	0.985	0	NK cells
SERF21	0	0.634541	0.984	0.945	0	NK cells
SIGLEC7	0	0.630094	0.141	0.003	0	NK cells
CTBP2	0	0.623351	0.169	0.008	0	NK cells
MYL12A1	0	0.608813	0.975	0.923	0	NK cells
NMUR1	0	0.597641	0.158	0.016	0	NK cells
PLOD1	0	0.596888	0.176	0.03	0	NK cells
PRSS57	0	0.575866	0.101	0.002	0	NK cells
SLC15A4	0	0.563549	0.156	0.024	0	NK cells
CMKLR1	0	0.55712	0.15	0.018	0	NK cells
FEZ1	0	0.547258	0.147	0.018	0	NK cells
CHST2	0	0.543015	0.135	0.009	0	NK cells
IL18RAP	0	0.523212	0.139	0.019	0	NK cells
CXCR2	0	0.5061	0.128	0.008	0	NK cells
FES	0	0.468853	0.115	0.007	0	NK cells
TMSB4X1	0	0.419826	1	0.998	0	NK cells
ITGAL1	4.67826e-307	0.917422	0.552	0.285	1.01303e-302	NK cells
CDK2AP21	5.88958e-307	0.939519	0.532	0.272	1.27533e-302	NK cells
H3F3A	7.24034e-307	0.552953	0.961	0.906	1.56782e-302	NK cells
ACTN41	2.63272e-306	0.885835	0.497	0.235	5.70089e-302	NK cells
BZRAP1	1.21059e-303	0.563065	0.151	0.024	2.62141e-299	NK cells
TXK	1.1567e-302	0.898269	0.401	0.162	2.50473e-298	NK cells
TPM31	1.39351e-302	0.708266	0.888	0.775	3.01751e-298	NK cells
SLCO4C1	1.18351e-298	0.431841	0.118	0.014	2.56278e-294	NK cells
RP11-81H14.2	8.94329e-296	0.643454	0.186	0.038	1.93658e-291	NK cells
G6PD1	8.77775e-294	0.830073	0.374	0.144	1.90073e-289	NK cells
ACTG11	3.92264e-291	0.677442	0.977	0.936	8.49409e-287	NK cells
ARPC5L1	8.44384e-283	0.861477	0.515	0.267	1.82843e-278	NK cells
SYTL31	2.57252e-282	0.888124	0.43	0.187	5.57054e-278	NK cells
RAB27B	6.96878e-281	0.500103	0.157	0.028	1.50902e-276	NK cells
PTPN12	2.41745e-280	0.589957	0.184	0.039	5.23475e-276	NK cells
TPI1	7.36911e-280	0.761343	0.754	0.557	1.59571e-275	NK cells
SELPLG	2.98712e-279	0.872366	0.675	0.453	6.46831e-275	NK cells
XCL1	8.26179e-279	0.71797	0.12	0.016	1.78901e-274	NK cells
BSG1	2.18484e-278	0.843462	0.624	0.396	4.73105e-274	NK cells
RGS31	8.3814e-277	0.668673	0.234	0.063	1.81491e-272	NK cells
HSH2D	1.04286e-275	0.78463	0.273	0.084	2.2582e-271	NK cells
RARRES31	8.65789e-274	0.769715	0.773	0.592	1.87478e-269	NK cells
RHOA1	5.71655e-273	0.608973	0.915	0.843	1.23786e-268	NK cells
SLAMF71	2.87491e-272	0.670634	0.256	0.074	6.22532e-268	NK cells
XCL21	1.43949e-270	0.793269	0.186	0.041	3.11707e-266	NK cells
PPIB1	5.66565e-270	0.699734	0.846	0.719	1.22684e-265	NK cells
ZBTB16	1.75374e-269	0.669638	0.211	0.053	3.79755e-265	NK cells
PTPRC1	3.76866e-266	0.572679	0.946	0.888	8.16065e-262	NK cells
NDUFB71	2.64579e-265	0.833038	0.584	0.361	5.7292e-261	NK cells
CD971	1.86245e-264	0.818772	0.689	0.46	4.03295e-260	NK cells
PPP1R181	9.48454e-264	0.831947	0.631	0.404	2.05378e-259	NK cells
GFOD1	2.29034e-263	0.399474	0.111	0.015	4.9595e-259	NK cells
NDUFB21	2.25602e-259	0.796463	0.686	0.499	4.88518e-255	NK cells
ARL4C1	2.02574e-258	0.800468	0.717	0.494	4.38653e-254	NK cells
CD53	5.93849e-257	0.793379	0.731	0.557	1.28592e-252	NK cells
CFLAR1	1.36819e-256	0.823749	0.605	0.378	2.96268e-252	NK cells
RNF2131	2.80664e-256	0.793216	0.744	0.565	6.0775e-252	NK cells
TLN11	6.26172e-256	0.837397	0.521	0.288	1.35591e-251	NK cells
TBX211	2.49198e-252	0.757137	0.278	0.09	5.39613e-248	NK cells
PPM1L	9.54722e-248	0.424862	0.121	0.019	2.06736e-243	NK cells
ID21	3.91557e-247	0.858652	0.417	0.187	8.47878e-243	NK cells
ATP2B41	9.35243e-243	0.808579	0.453	0.222	2.02518e-238	NK cells
C9orf1421	3.76664e-238	0.782406	0.638	0.424	8.15628e-234	NK cells
MAP3K8	2.68413e-235	0.806211	0.356	0.145	5.81221e-231	NK cells
IFNG1	1.38673e-232	0.735642	0.23	0.068	3.00283e-228	NK cells
AGTRAP1	2.62141e-232	0.764323	0.347	0.145	5.67639e-228	NK cells
ALOX5AP1	2.54909e-226	0.954837	0.55	0.342	5.51981e-222	NK cells
APOBEC3G1	5.13291e-225	0.752616	0.439	0.218	1.11148e-220	NK cells
GPR114	1.0153e-222	0.521526	0.166	0.039	2.19854e-218	NK cells
HSPA51	1.91617e-219	0.834248	0.726	0.557	4.14928e-215	NK cells
YWHAZ1	2.35126e-217	0.52988	0.926	0.875	5.09142e-213	NK cells
BST2	1.22413e-216	0.777283	0.538	0.331	2.65073e-212	NK cells
SLA21	3.2722e-216	0.741739	0.333	0.14	7.08562e-212	NK cells
GLIPR2	1.39224e-213	0.762818	0.409	0.201	3.01476e-209	NK cells
SEPT71	2.10143e-212	0.675947	0.734	0.579	4.55045e-208	NK cells
FOSL21	5.60455e-212	0.579655	0.197	0.056	1.21361e-207	NK cells
ADRB21	1.31535e-207	0.613238	0.24	0.079	2.84825e-203	NK cells
PRR5L1	2.59047e-207	0.572172	0.2	0.057	5.6094e-203	NK cells
ARHGAP91	4.91732e-207	0.806122	0.512	0.309	1.0648e-202	NK cells
NCALD	1.2786e-206	0.495778	0.165	0.041	2.76868e-202	NK cells
APOL61	1.32297e-205	0.745739	0.376	0.178	2.86476e-201	NK cells
MYL12B1	1.77216e-205	0.545393	0.878	0.775	3.83743e-201	NK cells
CAP11	4.54992e-205	0.682518	0.716	0.566	9.85239e-201	NK cells
PLEKHG3	6.36589e-205	0.560445	0.194	0.056	1.37847e-200	NK cells
PDGFD	3.99806e-201	0.453079	0.133	0.028	8.6574e-197	NK cells
CYBA1	2.36805e-199	0.947608	0.746	0.62	5.12777e-195	NK cells
SYNE21	5.90291e-199	0.73054	0.617	0.41	1.27822e-194	NK cells
IGF2R	4.63454e-198	0.629618	0.238	0.083	1.00356e-193	NK cells
PTPRE1	7.6976e-198	0.654448	0.273	0.103	1.66684e-193	NK cells
PGAM11	2.86366e-197	0.699985	0.609	0.426	6.20096e-193	NK cells
STARD3NL	6.45122e-197	0.712016	0.285	0.114	1.39695e-192	NK cells
TBXAS1	6.41254e-195	0.507671	0.151	0.037	1.38857e-190	NK cells
CCND3	1.57764e-194	0.580086	0.82	0.721	3.41621e-190	NK cells
PSMB10	7.05892e-194	0.723506	0.621	0.453	1.52854e-189	NK cells
PRDX5	1.41971e-193	0.746301	0.562	0.38	3.07424e-189	NK cells
PSAP	3.21162e-193	0.613091	0.681	0.524	6.95444e-189	NK cells
RGS9	8.02101e-192	0.40977	0.125	0.026	1.73687e-187	NK cells
ANXA11	4.42393e-191	0.527619	0.865	0.637	9.57958e-187	NK cells
FAM49B1	1.11025e-189	0.742949	0.52	0.329	2.40414e-185	NK cells
PTPN41	3.54598e-188	0.730561	0.403	0.211	7.67846e-184	NK cells
VAMP8	4.80299e-188	0.674887	0.64	0.481	1.04004e-183	NK cells
PPP2R2B1	7.42099e-187	0.522461	0.202	0.063	1.60694e-182	NK cells
ASCL2	3.82869e-186	0.473047	0.148	0.036	8.29064e-182	NK cells
KLRK11	1.41321e-185	0.433136	0.138	0.032	3.06017e-181	NK cells
PXN1	1.85547e-185	0.717908	0.421	0.228	4.01784e-181	NK cells
DIP2A1	3.69645e-185	0.761815	0.414	0.222	8.00429e-181	NK cells
RAP1GAP21	2.35799e-181	0.626482	0.249	0.093	5.106e-177	NK cells
P4HB1	3.08814e-181	0.690163	0.584	0.404	6.68707e-177	NK cells
GNGT2	4.00498e-178	0.394673	0.115	0.024	8.67239e-174	NK cells
JAZF1	4.52885e-178	0.667117	0.301	0.13	9.80677e-174	NK cells
HSP90B11	6.02268e-178	0.624829	0.74	0.603	1.30415e-173	NK cells
LAIR2	1.77748e-176	0.54314	0.138	0.033	3.84896e-172	NK cells
PRKCH1	2.63649e-174	0.70284	0.568	0.387	5.70906e-170	NK cells
HMGN3	7.16421e-174	0.661859	0.549	0.368	1.55134e-169	NK cells
MVD	2.09346e-172	0.54546	0.206	0.069	4.53318e-168	NK cells
PTPRCAP1	4.01079e-172	0.451417	0.952	0.917	8.68496e-168	NK cells
MIR1421	4.38549e-172	0.609566	0.234	0.087	9.49634e-168	NK cells
PSME11	4.50414e-172	0.508802	0.885	0.806	9.75326e-168	NK cells
LAIR1	1.1596e-171	0.650746	0.278	0.116	2.511e-167	NK cells
RAB7L11	3.5048e-171	0.706177	0.434	0.245	7.5893e-167	NK cells
RASSF11	8.07968e-171	0.697268	0.407	0.221	1.74957e-166	NK cells
ZNF600	1.03711e-169	0.571802	0.201	0.067	2.24575e-165	NK cells
FUT111	3.88728e-169	0.529436	0.203	0.068	8.41751e-165	NK cells
SCP21	2.60026e-167	0.703863	0.485	0.308	5.63061e-163	NK cells
CDC42SE1	1.35421e-166	0.659278	0.629	0.47	2.9324e-162	NK cells
PTGER21	5.78281e-166	0.659148	0.348	0.168	1.25221e-161	NK cells
MBP1	1.05006e-164	0.682272	0.601	0.44	2.27379e-160	NK cells
RPS6KA11	1.50832e-164	0.678409	0.367	0.192	3.26612e-160	NK cells
AHNAK1	2.39835e-163	0.520493	0.878	0.702	5.1934e-159	NK cells
AKNA1	3.27238e-163	0.692157	0.554	0.379	7.08601e-159	NK cells
MAPK11	1.43314e-162	0.613354	0.252	0.102	3.10333e-158	NK cells
GSAP	6.72125e-160	0.58054	0.21	0.075	1.45542e-155	NK cells
UTRN1	1.12183e-158	0.713939	0.499	0.322	2.42922e-154	NK cells
RAB371	1.1388e-158	0.679091	0.333	0.163	2.46595e-154	NK cells
C5orf561	6.24097e-158	0.669921	0.385	0.21	1.35142e-153	NK cells
MTSS1	3.73388e-157	0.618074	0.336	0.16	8.08533e-153	NK cells
PLEKHF1	1.99575e-156	0.510266	0.186	0.062	4.3216e-152	NK cells
GAPDH1	7.80378e-155	0.404914	0.967	0.925	1.68983e-150	NK cells
RAB1B1	1.94481e-154	0.648315	0.488	0.315	4.21129e-150	NK cells
CLSTN3	1.29584e-153	0.527833	0.182	0.06	2.80602e-149	NK cells
LGR6	7.91728e-153	0.359045	0.109	0.024	1.71441e-148	NK cells
EMP31	7.37436e-152	0.501596	0.875	0.792	1.59684e-147	NK cells
TMED9	3.64564e-151	0.637339	0.478	0.312	7.89426e-147	NK cells
FNDC3B	9.41657e-151	0.481383	0.169	0.054	2.03906e-146	NK cells
TOX1	1.18488e-150	0.5264	0.2	0.071	2.56574e-146	NK cells
BZW11	3.5876e-150	0.641048	0.587	0.439	7.76859e-146	NK cells
TNFRSF18	8.59079e-149	0.477142	0.133	0.036	1.86025e-144	NK cells
POLR2G	1.56887e-148	0.637603	0.434	0.266	3.39724e-144	NK cells
GUK11	7.27625e-147	0.57028	0.673	0.539	1.5756e-142	NK cells
ANXA61	5.80601e-146	0.559677	0.719	0.595	1.25723e-141	NK cells
DSTN	8.96105e-146	0.666723	0.469	0.301	1.94043e-141	NK cells
MACF11	1.88885e-145	0.668422	0.541	0.375	4.09012e-141	NK cells
TSPAN321	5.58569e-145	0.613467	0.315	0.155	1.20953e-140	NK cells
PRMT2	5.77309e-145	0.597165	0.658	0.518	1.25011e-140	NK cells
CD164	9.47117e-145	0.649867	0.524	0.37	2.05089e-140	NK cells
TCEB21	3.06932e-144	0.501178	0.747	0.638	6.6463e-140	NK cells
PSME21	5.89884e-144	0.61321	0.64	0.508	1.27734e-139	NK cells
HNRNPA2B1	1.89606e-143	0.436934	0.921	0.873	4.10572e-139	NK cells
WDR83OS1	3.20977e-143	0.561504	0.602	0.454	6.95043e-139	NK cells
MYO1G1	1.96343e-142	0.625725	0.546	0.374	4.25161e-138	NK cells
FGL2	2.80014e-142	0.393059	0.13	0.035	6.06341e-138	NK cells
LMAN21	4.89041e-142	0.649719	0.498	0.341	1.05897e-137	NK cells
BCL2L1	5.20122e-142	0.549241	0.225	0.091	1.12627e-137	NK cells
CARD16	1.50479e-141	0.665094	0.448	0.286	3.25848e-137	NK cells
ANXA21	4.81727e-141	0.631587	0.502	0.318	1.04313e-136	NK cells
RRBP1	2.69972e-139	0.48013	0.176	0.06	5.84598e-135	NK cells
MRPL101	1.08483e-138	0.623164	0.336	0.176	2.34908e-134	NK cells
WDR11	9.02676e-138	0.626249	0.597	0.457	1.95465e-133	NK cells
YES1	1.38114e-137	0.415493	0.135	0.039	2.99072e-133	NK cells
STK101	5.46773e-137	0.641306	0.503	0.345	1.18398e-132	NK cells
WIPF11	9.40738e-137	0.575113	0.663	0.535	2.03707e-132	NK cells
USB1	1.38402e-136	0.551721	0.25	0.111	2.99695e-132	NK cells
CISD31	2.07094e-136	0.58031	0.266	0.122	4.48442e-132	NK cells
BANF1	3.53397e-135	0.6166	0.455	0.299	7.65245e-131	NK cells
ABHD2	1.07516e-132	0.53042	0.198	0.077	2.32816e-128	NK cells
PSMB91	1.78321e-132	0.522852	0.718	0.601	3.86137e-128	NK cells
ARF11	1.84965e-132	0.496158	0.752	0.664	4.00523e-128	NK cells
LPCAT11	9.9903e-132	0.518129	0.219	0.089	2.1633e-127	NK cells
TSEN541	1.55382e-131	0.581234	0.324	0.171	3.36465e-127	NK cells
IRF1	1.9786e-127	0.567287	0.717	0.566	4.28445e-123	NK cells
USP281	2.71607e-127	0.472043	0.196	0.076	5.88138e-123	NK cells
SELT	1.2082e-126	0.594617	0.478	0.327	2.61623e-122	NK cells
CLEC2B1	8.51803e-126	0.605561	0.541	0.39	1.84449e-121	NK cells
ARPC5	3.133e-125	0.550014	0.606	0.483	6.7842e-121	NK cells
SDF2L11	9.67182e-125	0.657745	0.319	0.172	2.09434e-120	NK cells
YWHAB1	3.75701e-124	0.433537	0.849	0.792	8.13543e-120	NK cells
CDC42	5.28789e-124	0.471453	0.795	0.719	1.14504e-119	NK cells
PPIA	8.3239e-124	0.33319	0.975	0.954	1.80246e-119	NK cells
BTN3A21	2.72865e-123	0.605752	0.503	0.355	5.90863e-119	NK cells
FAM46A	9.832e-123	0.443707	0.15	0.05	2.12902e-118	NK cells
SCLT1	1.74861e-121	0.477817	0.184	0.071	3.78645e-117	NK cells
GPR651	2.43486e-121	0.557271	0.263	0.126	5.27246e-117	NK cells
ABCB1	1.5383e-120	0.385204	0.112	0.031	3.33103e-116	NK cells
TRAPPC11	6.39806e-120	0.543975	0.587	0.461	1.38544e-115	NK cells
TBCB1	7.90032e-120	0.560337	0.493	0.349	1.71074e-115	NK cells
ADCY7	9.15524e-120	0.534961	0.228	0.102	1.98248e-115	NK cells
TCF25	2.64085e-119	0.563077	0.651	0.54	5.71849e-115	NK cells
SERPINB1	3.55751e-119	0.636236	0.467	0.326	7.70344e-115	NK cells
TAPBP	7.67487e-119	0.527546	0.696	0.597	1.66192e-114	NK cells
TMBIM61	8.51272e-119	0.485221	0.758	0.682	1.84334e-114	NK cells
EIF4A1	1.13645e-118	0.523098	0.719	0.623	2.46087e-114	NK cells
PDIA61	5.31105e-118	0.591265	0.423	0.273	1.15005e-113	NK cells
SYTL21	5.563e-118	0.504737	0.201	0.082	1.20461e-113	NK cells
ENPP4	1.40589e-117	0.371823	0.126	0.038	3.04431e-113	NK cells
H3F3B1	2.79329e-117	0.407877	0.976	0.961	6.04859e-113	NK cells
RFTN1	7.04536e-116	0.56262	0.29	0.151	1.5256e-111	NK cells
B4GALT11	2.03297e-115	0.597421	0.415	0.263	4.4022e-111	NK cells
ANXA4	2.24818e-115	0.49097	0.236	0.107	4.8682e-111	NK cells
SYT111	2.56812e-115	0.489185	0.203	0.085	5.561e-111	NK cells
TSPAN2	3.69591e-115	0.419412	0.167	0.062	8.00313e-111	NK cells
APOBEC3C1	1.52808e-114	0.573034	0.308	0.166	3.30891e-110	NK cells
TIGIT1	1.67252e-113	0.507963	0.215	0.091	3.62167e-109	NK cells
SF3B2	3.2878e-112	0.501986	0.665	0.567	7.1194e-108	NK cells
YWHAQ1	2.58828e-111	0.498717	0.624	0.49	5.60466e-107	NK cells
UBC1	1.24175e-110	0.326188	0.971	0.955	2.68889e-106	NK cells
TMIGD2	1.36526e-110	0.636532	0.2	0.086	2.95634e-106	NK cells
FCRL31	1.40559e-110	0.43736	0.178	0.068	3.04366e-106	NK cells
MIEN11	1.50067e-110	0.566756	0.408	0.264	3.24954e-106	NK cells
C11orf211	4.5177e-110	0.504943	0.221	0.1	9.78264e-106	NK cells
ARHGDIB	1.36665e-109	0.325868	0.975	0.96	2.95935e-105	NK cells
AP2A1	2.99704e-109	0.502662	0.235	0.112	6.4898e-105	NK cells
ARPC3	7.38012e-109	0.372497	0.865	0.814	1.59809e-104	NK cells
VCL	7.51017e-109	0.500039	0.248	0.12	1.62625e-104	NK cells
RBM39	2.45724e-108	0.491702	0.758	0.687	5.32091e-104	NK cells
APOBR	3.85482e-108	0.370797	0.118	0.036	8.34723e-104	NK cells
LASP1	5.66088e-108	0.584642	0.335	0.197	1.22581e-103	NK cells
FKBP111	8.89247e-108	0.600122	0.346	0.206	1.92558e-103	NK cells
RAB27A1	1.18443e-106	0.508898	0.268	0.137	2.56477e-102	NK cells
JAK1	2.32663e-106	0.634722	0.596	0.492	5.03808e-102	NK cells
SRP14	1.6653e-105	0.379908	0.878	0.848	3.60605e-101	NK cells
GNG5	2.54928e-105	0.496307	0.583	0.464	5.5202e-101	NK cells
ACAA2	5.99716e-105	0.549423	0.286	0.155	1.29863e-100	NK cells
HENMT1	9.10065e-105	0.419313	0.164	0.064	1.97065e-100	NK cells
HLA-F1	1.65337e-104	0.52688	0.628	0.525	3.58021e-100	NK cells
RALY	5.8869e-104	0.526417	0.566	0.457	1.27475e-99	NK cells
FBXO6	2.86293e-103	0.355584	0.13	0.043	6.1994e-99	NK cells
CHCHD21	3.6753e-103	0.391083	0.838	0.797	7.9585e-99	NK cells
MYBL11	1.09767e-102	0.435273	0.176	0.071	2.3769e-98	NK cells
TMEM591	4.83703e-102	0.479434	0.599	0.485	1.04741e-97	NK cells
ZBP1	8.01067e-102	0.497558	0.238	0.116	1.73463e-97	NK cells
IER21	2.66374e-101	0.806461	0.626	0.513	5.76807e-97	NK cells
IDH21	5.31934e-101	0.519088	0.411	0.271	1.15185e-96	NK cells
SORL1	1.31072e-100	0.572005	0.467	0.331	2.83823e-96	NK cells
SLC25A201	1.5468e-100	0.44901	0.181	0.076	3.34945e-96	NK cells
TUBA1B	2.179e-100	0.530547	0.661	0.564	4.71841e-96	NK cells
AKAP131	4.02508e-100	0.500357	0.602	0.484	8.71591e-96	NK cells
INPP5D	5.10437e-99	0.563058	0.365	0.229	1.1053e-94	NK cells
HDDC2	6.41606e-99	0.591364	0.301	0.174	1.38933e-94	NK cells
RP11-1000B6.3	1.62796e-98	0.513297	0.232	0.115	3.52519e-94	NK cells
BRD2	4.16262e-98	0.547638	0.544	0.426	9.01373e-94	NK cells
GTF3C1	5.30089e-98	0.48154	0.241	0.12	1.14786e-93	NK cells
PLCG2	2.71927e-97	0.370208	0.146	0.054	5.8883e-93	NK cells
SLC27A3	1.96119e-96	0.313167	0.11	0.034	4.24676e-92	NK cells
COX8A	3.26096e-96	0.483875	0.636	0.548	7.06128e-92	NK cells
SH3BP2	6.44639e-96	0.435662	0.187	0.082	1.3959e-91	NK cells
UBE2F	3.52643e-95	0.434712	0.175	0.075	7.63613e-91	NK cells
RASSF5	8.52908e-95	0.532252	0.471	0.349	1.84689e-90	NK cells
GAB31	2.04811e-94	0.402589	0.163	0.066	4.43498e-90	NK cells
RAB5C1	3.76216e-94	0.519644	0.5	0.384	8.14658e-90	NK cells
ARL6IP51	5.08937e-94	0.427461	0.719	0.639	1.10205e-89	NK cells
CAPZB1	7.13177e-94	0.440993	0.727	0.659	1.54431e-89	NK cells
BRK1	7.2813e-94	0.46972	0.63	0.541	1.57669e-89	NK cells
EOMES1	8.52473e-94	0.335657	0.124	0.042	1.84594e-89	NK cells
PPP2R5C1	2.19871e-93	0.553425	0.521	0.397	4.7611e-89	NK cells
S100A61	2.29382e-93	0.345547	0.876	0.847	4.96704e-89	NK cells
POLR2L1	2.37504e-93	0.508917	0.57	0.471	5.14291e-89	NK cells
ENO11	3.57685e-93	0.445372	0.666	0.574	7.74531e-89	NK cells
FHL3	6.96156e-93	0.308525	0.104	0.032	1.50746e-88	NK cells
NFKBIB	7.11253e-93	0.522782	0.269	0.147	1.54015e-88	NK cells
SRPK2	7.18035e-93	0.51175	0.417	0.287	1.55483e-88	NK cells
DIAPH11	1.42324e-92	0.522974	0.362	0.231	3.08189e-88	NK cells
POMP1	1.35416e-91	0.502352	0.443	0.318	2.93229e-87	NK cells
RNF1251	5.40099e-91	0.547641	0.41	0.28	1.16953e-86	NK cells
NAALADL1	6.15344e-91	0.356032	0.129	0.047	1.33246e-86	NK cells
ABHD17A1	1.38773e-90	0.471548	0.222	0.109	3.00498e-86	NK cells
PARP81	3.53185e-90	0.527737	0.458	0.328	7.64786e-86	NK cells
SEC61B1	6.69187e-90	0.486856	0.569	0.458	1.44906e-85	NK cells
RP11-640M9.1	7.18859e-90	0.433041	0.151	0.061	1.55662e-85	NK cells
CXXC5	1.91324e-89	0.388842	0.163	0.067	4.14293e-85	NK cells
NPC1	2.14326e-89	0.399251	0.145	0.057	4.64102e-85	NK cells
PTPN221	6.43106e-89	0.455986	0.233	0.12	1.39258e-84	NK cells
MPST	1.63866e-88	0.33491	0.121	0.042	3.54835e-84	NK cells
UAP1	2.73558e-88	0.388228	0.159	0.066	5.92363e-84	NK cells
SEC11A	2.7792e-88	0.514787	0.477	0.364	6.01809e-84	NK cells
HCLS11	6.04562e-88	0.415875	0.722	0.66	1.30912e-83	NK cells
LNPEP	1.26816e-87	0.529615	0.404	0.279	2.74607e-83	NK cells
MAP1LC3B	1.65611e-87	0.503332	0.518	0.409	3.58615e-83	NK cells
GABARAPL11	2.00328e-87	0.460636	0.247	0.129	4.33791e-83	NK cells
RAB8B	2.41461e-87	0.498934	0.253	0.137	5.22859e-83	NK cells
SIRT21	3.24024e-87	0.471029	0.254	0.138	7.01642e-83	NK cells
DENND2D	3.39892e-87	0.539797	0.402	0.276	7.36002e-83	NK cells
ACTR3	6.14617e-87	0.487389	0.63	0.549	1.33089e-82	NK cells
PRKAR1A	6.31373e-86	0.541818	0.398	0.278	1.36717e-81	NK cells
PRR51	1.78527e-85	0.397681	0.167	0.073	3.86583e-81	NK cells
VPS37B	3.99528e-85	0.522469	0.32	0.197	8.65138e-81	NK cells
UHMK1	4.06833e-85	0.534223	0.389	0.267	8.80957e-81	NK cells
TNFRSF1B1	1.08397e-84	0.510485	0.354	0.225	2.34722e-80	NK cells
PRDM11	1.31316e-84	0.496081	0.234	0.121	2.84352e-80	NK cells
DRAP11	3.06545e-84	0.478235	0.529	0.426	6.63794e-80	NK cells
AGTPBP11	9.10241e-84	0.475976	0.254	0.14	1.97104e-79	NK cells
PSMA6	2.49825e-83	0.484138	0.439	0.324	5.4097e-79	NK cells
SLC44A2	2.50484e-83	0.535406	0.462	0.353	5.42397e-79	NK cells
TNFRSF1A	2.70356e-83	0.464922	0.215	0.11	5.85429e-79	NK cells
RALGDS1	4.25187e-83	0.45341	0.248	0.134	9.20699e-79	NK cells
SERTAD11	1.31691e-82	0.457296	0.22	0.111	2.85163e-78	NK cells
DCTN3	2.33493e-82	0.487146	0.417	0.3	5.05605e-78	NK cells
C1orf631	3.99626e-82	0.453562	0.686	0.61	8.6535e-78	NK cells
UBL51	2.60967e-81	0.413227	0.69	0.629	5.65097e-77	NK cells
TADA3	1.74716e-79	0.508315	0.342	0.225	3.7833e-75	NK cells
YARS1	2.38125e-79	0.476251	0.247	0.138	5.15637e-75	NK cells
COPE1	3.38102e-79	0.456123	0.533	0.436	7.32126e-75	NK cells
ASL	4.23124e-79	0.338228	0.12	0.045	9.16233e-75	NK cells
TMEM50A1	8.29299e-79	0.442468	0.551	0.454	1.79576e-74	NK cells
NAPA	1.75561e-78	0.492684	0.452	0.343	3.80159e-74	NK cells
CORO1A1	3.15185e-78	0.357297	0.916	0.899	6.82501e-74	NK cells
DDOST	5.20144e-78	0.49663	0.451	0.345	1.12632e-73	NK cells
TRAPPC10	6.97026e-78	0.391223	0.155	0.068	1.50934e-73	NK cells
PSMB6	1.04327e-77	0.458011	0.452	0.341	2.25909e-73	NK cells
STAT41	1.2747e-77	0.491799	0.32	0.203	2.76023e-73	NK cells
ATP1B31	1.69097e-77	0.473718	0.246	0.137	3.66163e-73	NK cells
NEAT1	4.12166e-77	0.469732	0.494	0.38	8.92504e-73	NK cells
COX6A1	1.5682e-76	0.367059	0.737	0.693	3.39579e-72	NK cells
ZBTB11	1.53855e-75	0.520814	0.343	0.226	3.33157e-71	NK cells
TMEM9B1	1.98335e-75	0.457686	0.329	0.214	4.29475e-71	NK cells
EIF6	2.51692e-75	0.45459	0.292	0.179	5.45014e-71	NK cells
TRPV21	3.61984e-75	0.453599	0.262	0.152	7.83839e-71	NK cells
HELZ	3.65607e-75	0.506141	0.308	0.196	7.91684e-71	NK cells
ADD1	5.94538e-75	0.483945	0.309	0.196	1.28741e-70	NK cells
ITPRIP1	6.62676e-75	0.369034	0.143	0.061	1.43496e-70	NK cells
DNAJB61	7.97422e-75	0.481876	0.388	0.274	1.72674e-70	NK cells
LILRB11	9.1082e-75	0.375273	0.171	0.079	1.97229e-70	NK cells
MIR4435-1HG1	2.41541e-74	0.358777	0.184	0.087	5.23032e-70	NK cells
PRELID11	5.54625e-74	0.48126	0.418	0.31	1.20098e-69	NK cells
ARL6IP11	7.75249e-74	0.442585	0.51	0.411	1.67872e-69	NK cells
HSP90AA11	1.00632e-73	0.327853	0.867	0.828	2.17909e-69	NK cells
TAP11	1.33551e-73	0.462137	0.45	0.34	2.89192e-69	NK cells
C9orf16	1.85681e-73	0.393733	0.629	0.543	4.02074e-69	NK cells
LYST1	1.90944e-73	0.460908	0.262	0.15	4.1347e-69	NK cells
HMGB1	1.9305e-73	0.342116	0.855	0.828	4.1803e-69	NK cells
TMED2	3.23524e-73	0.478208	0.469	0.37	7.00559e-69	NK cells
TGFB11	4.04651e-73	0.473531	0.406	0.291	8.76231e-69	NK cells
GLRX	4.41909e-73	0.481806	0.329	0.215	9.56911e-69	NK cells
RAB8A	5.81673e-73	0.470335	0.349	0.238	1.25955e-68	NK cells
RPN11	6.29465e-73	0.486178	0.451	0.348	1.36304e-68	NK cells
ARIH2	1.01297e-72	0.487179	0.424	0.316	2.19349e-68	NK cells
ATP5G3	1.29719e-72	0.411305	0.612	0.539	2.80894e-68	NK cells
SNRPB	1.36577e-72	0.478597	0.536	0.451	2.95744e-68	NK cells
DYNLL1	1.51886e-72	0.534953	0.394	0.285	3.28895e-68	NK cells
APLP2	1.80908e-72	0.445769	0.241	0.135	3.91738e-68	NK cells
STX8	2.48659e-72	0.473063	0.267	0.162	5.38447e-68	NK cells
CPQ	6.70725e-72	0.419151	0.172	0.083	1.45239e-67	NK cells
CD226	1.57854e-71	0.413558	0.184	0.092	3.41817e-67	NK cells
NUCB1	3.91599e-71	0.477877	0.437	0.333	8.47969e-67	NK cells
SERTAD31	4.1437e-71	0.378774	0.148	0.065	8.97276e-67	NK cells
CYFIP2	1.39236e-70	0.475721	0.546	0.464	3.01502e-66	NK cells
RIN3	1.76383e-70	0.464337	0.305	0.195	3.8194e-66	NK cells
SKAP11	3.37882e-70	0.44193	0.54	0.444	7.31649e-66	NK cells
PIK3R51	3.74309e-70	0.478227	0.324	0.213	8.10528e-66	NK cells
ANAPC11	4.85396e-70	0.461034	0.418	0.314	1.05108e-65	NK cells
FYN1	5.36215e-70	0.479788	0.426	0.311	1.16112e-65	NK cells
HEXA	5.583e-70	0.469613	0.293	0.185	1.20894e-65	NK cells
ITCH	9.81511e-70	0.429079	0.248	0.144	2.12536e-65	NK cells
TUBB	2.31428e-69	0.446323	0.625	0.557	5.01134e-65	NK cells
PREX1	3.52076e-69	0.419252	0.197	0.103	7.62385e-65	NK cells
VASP	5.49297e-69	0.471148	0.365	0.255	1.18945e-64	NK cells
DNAJC3	8.15671e-69	0.440665	0.254	0.15	1.76625e-64	NK cells
UQCR11.1	1.07957e-68	0.35777	0.736	0.685	2.3377e-64	NK cells
TIPARP1	1.10904e-68	0.431093	0.223	0.123	2.40152e-64	NK cells
TMEM1091	1.20737e-68	0.451466	0.372	0.264	2.61443e-64	NK cells
IFI27L21	1.26109e-68	0.457814	0.315	0.207	2.73076e-64	NK cells
TCIRG1	1.34846e-68	0.479757	0.291	0.185	2.91995e-64	NK cells
AGPAT4	2.35137e-68	0.326427	0.124	0.051	5.09165e-64	NK cells
UCP2	4.74727e-68	0.362411	0.765	0.706	1.02797e-63	NK cells
ATP6V0E11	1.52844e-67	0.384838	0.621	0.558	3.30968e-63	NK cells
SSR41	2.24127e-67	0.360442	0.729	0.687	4.85324e-63	NK cells
EVL	1.36708e-66	0.341469	0.821	0.777	2.96026e-62	NK cells
CAPN21	4.41814e-66	0.440682	0.444	0.336	9.56705e-62	NK cells
FERMT31	4.47891e-66	0.429729	0.377	0.272	9.69862e-62	NK cells
NFATC31	5.9373e-66	0.455899	0.374	0.266	1.28566e-61	NK cells
ITGB71	7.27913e-66	0.495787	0.437	0.339	1.57622e-61	NK cells
COX5A	2.29685e-65	0.408717	0.506	0.422	4.97359e-61	NK cells
UBE2L61	5.05931e-65	0.435989	0.429	0.329	1.09554e-60	NK cells
LY6E1	5.89227e-65	0.454721	0.679	0.631	1.27591e-60	NK cells
RABAC11	6.19166e-65	0.397342	0.569	0.482	1.34074e-60	NK cells
PSMA71	9.18187e-65	0.390322	0.621	0.564	1.98824e-60	NK cells
CANX1	1.22794e-64	0.499872	0.437	0.343	2.65898e-60	NK cells
PHPT1	1.28445e-64	0.46878	0.271	0.169	2.78135e-60	NK cells
ELOVL1	1.81657e-64	0.424792	0.244	0.145	3.93361e-60	NK cells
CD2BP2	2.37582e-64	0.425088	0.222	0.127	5.14459e-60	NK cells
BCAP31	5.07857e-64	0.402132	0.542	0.465	1.09971e-59	NK cells
SMAD5	8.37439e-64	0.305361	0.113	0.046	1.81339e-59	NK cells
MT2A1	1.19323e-63	0.477047	0.441	0.328	2.58383e-59	NK cells
CARHSP1	3.31701e-63	0.427092	0.239	0.141	7.18264e-59	NK cells
DAZAP2	3.44233e-63	0.294282	0.878	0.856	7.45401e-59	NK cells
SQSTM1	5.70265e-63	0.427257	0.523	0.432	1.23485e-58	NK cells
ACTR2	7.58467e-63	0.44153	0.526	0.445	1.64238e-58	NK cells
LMO4	9.03143e-63	0.344103	0.145	0.067	1.95567e-58	NK cells
ARHGAP30	9.48436e-63	0.47263	0.488	0.4	2.05374e-58	NK cells
SUMO2	2.08276e-62	0.31845	0.805	0.791	4.51002e-58	NK cells
BPGM	3.19605e-62	0.283535	0.1	0.038	6.92072e-58	NK cells
PDIA4	3.88033e-62	0.450204	0.263	0.165	8.40247e-58	NK cells
NFATC21	8.21103e-62	0.492143	0.357	0.256	1.77802e-57	NK cells
CCDC69	1.17512e-61	0.438444	0.321	0.218	2.5446e-57	NK cells
PIP4K2A	2.13122e-61	0.37067	0.163	0.081	4.61494e-57	NK cells
IL12RB1	2.25752e-61	0.393357	0.211	0.119	4.88842e-57	NK cells
ADAM10	2.56029e-61	0.454333	0.286	0.186	5.54406e-57	NK cells
C19orf10	3.93353e-61	0.460505	0.343	0.244	8.51766e-57	NK cells
STK38	4.74125e-61	0.469372	0.399	0.3	1.02667e-56	NK cells
TMED1	6.05201e-61	0.32906	0.128	0.057	1.3105e-56	NK cells
PSMB81	8.44627e-61	0.400607	0.553	0.481	1.82896e-56	NK cells
ARF51	2.0718e-60	0.396329	0.52	0.443	4.48628e-56	NK cells
PYCARD	3.26427e-60	0.442136	0.327	0.224	7.06846e-56	NK cells
VPS16	3.64565e-59	0.392335	0.176	0.093	7.89428e-55	NK cells
TES	3.96116e-59	0.463306	0.357	0.258	8.5775e-55	NK cells
THEMIS2	4.38948e-59	0.386591	0.174	0.092	9.50498e-55	NK cells
ZCCHC17	4.6073e-59	0.369404	0.188	0.102	9.97665e-55	NK cells
PIK3AP1	6.40914e-59	0.289138	0.122	0.053	1.38783e-54	NK cells
SUN21	1.12535e-58	0.450522	0.471	0.385	2.43682e-54	NK cells
GALC	1.27393e-58	0.313211	0.115	0.049	2.75857e-54	NK cells
RHOF1	3.96527e-58	0.41814	0.474	0.39	8.58639e-54	NK cells
SH3GLB1	9.25399e-58	0.404856	0.28	0.183	2.00386e-53	NK cells
C10orf128	1.1349e-57	0.293457	0.104	0.043	2.45751e-53	NK cells
GBP51	1.25627e-57	0.394877	0.34	0.231	2.72033e-53	NK cells
RBM8A1	1.37071e-57	0.406509	0.489	0.408	2.96813e-53	NK cells
SYTL1	1.65727e-57	0.450667	0.426	0.338	3.58865e-53	NK cells
GNS	1.82192e-57	0.333503	0.135	0.063	3.94518e-53	NK cells
C1orf174	1.93791e-57	0.363517	0.161	0.083	4.19636e-53	NK cells
ARPC4	2.21349e-57	0.442674	0.335	0.239	4.79309e-53	NK cells
HNRNPA3	5.59724e-57	0.382178	0.635	0.582	1.21203e-52	NK cells
ENSA	6.36191e-57	0.419775	0.468	0.385	1.37761e-52	NK cells
HNRNPK	1.0293e-56	0.319367	0.79	0.763	2.22884e-52	NK cells
DERL11	1.04545e-56	0.418686	0.273	0.177	2.26381e-52	NK cells
RP4-728D4.2	1.34435e-56	0.269853	0.1	0.04	2.91106e-52	NK cells
NDUFV1	1.47983e-56	0.449053	0.432	0.346	3.20441e-52	NK cells
HIST1H1E1	4.35271e-56	0.531093	0.494	0.384	9.42536e-52	NK cells
ARPC1B1	7.13645e-56	0.277819	0.785	0.729	1.54533e-51	NK cells
PDE4D	7.66042e-56	0.420042	0.228	0.137	1.65879e-51	NK cells
RAB9A1	1.96709e-55	0.410572	0.249	0.157	4.25953e-51	NK cells
DUSP23	2.49045e-55	0.364577	0.195	0.11	5.39283e-51	NK cells
BTN3A1	3.69528e-55	0.397602	0.266	0.172	8.00175e-51	NK cells
EBP1	4.29674e-55	0.394153	0.219	0.131	9.30417e-51	NK cells
RP11-539L10.2	5.93493e-55	0.299083	0.104	0.043	1.28515e-50	NK cells
SEPT11	6.90224e-55	0.3081	0.132	0.062	1.49461e-50	NK cells
RP6-206I17.11	8.65304e-55	0.362276	0.174	0.093	1.87373e-50	NK cells
COMMD7	1.04499e-54	0.427025	0.313	0.219	2.26283e-50	NK cells
MLLT6	1.69858e-54	0.429639	0.267	0.174	3.67811e-50	NK cells
NCOA1	1.76964e-54	0.336443	0.149	0.074	3.83199e-50	NK cells
EIF3G	3.11445e-54	0.370263	0.732	0.706	6.74402e-50	NK cells
RAB7A	3.1663e-54	0.40805	0.48	0.407	6.85631e-50	NK cells
WAS	3.77114e-54	0.385119	0.549	0.49	8.16603e-50	NK cells
CCPG1	5.51289e-54	0.361416	0.179	0.099	1.19376e-49	NK cells
IDS1	5.69131e-54	0.377327	0.596	0.512	1.2324e-49	NK cells
DPP9	6.35385e-54	0.386822	0.198	0.115	1.37586e-49	NK cells
RPA2	6.50382e-54	0.418549	0.309	0.218	1.40834e-49	NK cells
TUBB4B1	1.40732e-53	0.427293	0.303	0.208	3.04742e-49	NK cells
PTPN18	1.65047e-53	0.377688	0.224	0.136	3.57392e-49	NK cells
TPM4	1.66809e-53	0.406083	0.27	0.176	3.61209e-49	NK cells
ATP5B	2.85713e-53	0.334448	0.625	0.568	6.18682e-49	NK cells
IVNS1ABP	3.45195e-53	0.438887	0.335	0.244	7.47485e-49	NK cells
GABARAP	3.72765e-53	0.265768	0.796	0.773	8.07185e-49	NK cells
RNF1671	6.3304e-53	0.442827	0.429	0.346	1.37078e-48	NK cells
PMAIP11	3.76089e-52	0.442612	0.245	0.151	8.14384e-48	NK cells
TMED10	4.84073e-52	0.445588	0.462	0.393	1.04821e-47	NK cells
GPAA1	5.10727e-52	0.405672	0.259	0.17	1.10593e-47	NK cells
LDHA1	5.25572e-52	0.359817	0.601	0.537	1.13807e-47	NK cells
UTS2	9.10304e-52	0.297454	0.125	0.059	1.97117e-47	NK cells
CCDC12	1.09397e-51	0.392174	0.359	0.27	2.36888e-47	NK cells
DDX5	1.50363e-51	0.261789	0.95	0.951	3.25596e-47	NK cells
POLR3GL	4.74139e-51	0.410513	0.395	0.311	1.0267e-46	NK cells
UFC1	4.87593e-51	0.3651	0.579	0.517	1.05583e-46	NK cells
ASNA1	7.2842e-51	0.368034	0.276	0.185	1.57732e-46	NK cells
GSE1	1.06864e-50	0.267592	0.105	0.046	2.31404e-46	NK cells
PSMD8	1.25626e-50	0.383543	0.424	0.343	2.7203e-46	NK cells
XBP1	1.50643e-50	0.479944	0.389	0.303	3.26202e-46	NK cells
SEPW1	2.31037e-50	0.379206	0.548	0.487	5.00288e-46	NK cells
OPTN1	3.18763e-50	0.39852	0.434	0.344	6.9025e-46	NK cells
MRPS6	3.39535e-50	0.428228	0.351	0.263	7.3523e-46	NK cells
SRA1	3.84433e-50	0.358022	0.194	0.113	8.32451e-46	NK cells
ARHGDIA1	5.3948e-50	0.348612	0.576	0.522	1.16819e-45	NK cells
AP2S1	1.04317e-49	0.377635	0.366	0.281	2.25888e-45	NK cells
MGAT1	1.11337e-49	0.390979	0.279	0.191	2.4109e-45	NK cells
ZC3H12A	1.59993e-49	0.391099	0.178	0.1	3.46449e-45	NK cells
ARHGEF3	1.96376e-49	0.433555	0.335	0.248	4.25232e-45	NK cells
TROVE2	5.19031e-49	0.397999	0.331	0.244	1.12391e-44	NK cells
CYB5B	6.60535e-49	0.373927	0.204	0.123	1.43032e-44	NK cells
TMEM71	9.04942e-49	0.38313	0.177	0.101	1.95956e-44	NK cells
PARK7	1.23536e-48	0.329085	0.574	0.516	2.67504e-44	NK cells
PRKACB1	1.3926e-48	0.408002	0.318	0.23	3.01554e-44	NK cells
DNAJB11	1.39421e-48	0.360138	0.196	0.116	3.01902e-44	NK cells
EIF4G3	1.8756e-48	0.278854	0.106	0.048	4.06141e-44	NK cells
RBBP4	2.04257e-48	0.392091	0.416	0.338	4.42298e-44	NK cells
CASP81	2.20434e-48	0.426302	0.335	0.247	4.77327e-44	NK cells
ATOX1	2.26515e-48	0.383173	0.219	0.137	4.90495e-44	NK cells
CALHM21	2.33432e-48	0.325336	0.157	0.085	5.05473e-44	NK cells
RAB24	2.33693e-48	0.376503	0.209	0.127	5.06038e-44	NK cells
IQGAP21	2.5693e-48	0.367445	0.244	0.156	5.56356e-44	NK cells
SSBP3	2.81701e-48	0.299373	0.13	0.064	6.09995e-44	NK cells
TAOK3	3.49308e-48	0.392719	0.37	0.282	7.56392e-44	NK cells
GADD45B1	3.49788e-48	0.424888	0.337	0.243	7.57432e-44	NK cells
PPP1R15A	4.936e-48	0.401812	0.829	0.771	1.06884e-43	NK cells
SUPT4H1	5.67327e-48	0.40524	0.342	0.255	1.22849e-43	NK cells
CBLB1	7.43359e-48	0.393568	0.356	0.266	1.60967e-43	NK cells
MST4	9.14301e-48	0.38735	0.206	0.126	1.97983e-43	NK cells
PSMB31	1.22185e-47	0.366321	0.427	0.351	2.64579e-43	NK cells
RPS19BP1	1.23924e-47	0.407388	0.379	0.301	2.68344e-43	NK cells
CYB561D2	1.43025e-47	0.385688	0.224	0.142	3.09706e-43	NK cells
CYCS1	2.26121e-47	0.378111	0.471	0.397	4.89643e-43	NK cells
NCL	2.64237e-47	0.325516	0.763	0.743	5.72179e-43	NK cells
FDPS	3.17413e-47	0.389626	0.263	0.179	6.87326e-43	NK cells
NDUFA6	4.67493e-47	0.385868	0.398	0.319	1.01231e-42	NK cells
LINC001521	8.80748e-47	0.308126	0.229	0.14	1.90717e-42	NK cells
CPD	1.24121e-46	0.313355	0.144	0.075	2.68771e-42	NK cells
SHISA51	1.80378e-46	0.357693	0.54	0.479	3.90591e-42	NK cells
SNORD3A	2.18347e-46	0.473507	0.137	0.07	4.72809e-42	NK cells
KLHDC4	2.23018e-46	0.327254	0.154	0.083	4.82924e-42	NK cells
IKBKG	2.66538e-46	0.356184	0.183	0.107	5.77161e-42	NK cells
SDF2	4.31289e-46	0.358571	0.2	0.122	9.33912e-42	NK cells
RNASEK	6.96002e-46	0.308758	0.68	0.647	1.50712e-41	NK cells
MIDN1	1.04169e-45	0.333614	0.159	0.087	2.25568e-41	NK cells
MANF	1.32969e-45	0.369104	0.208	0.13	2.87931e-41	NK cells
PSMA5	1.35986e-45	0.389797	0.342	0.259	2.94465e-41	NK cells
SPCS2	1.75209e-45	0.383995	0.457	0.389	3.79398e-41	NK cells
PIGT	2.71727e-45	0.390005	0.27	0.187	5.88397e-41	NK cells
LDLR	2.80891e-45	0.272087	0.101	0.046	6.08241e-41	NK cells
NBEAL2	2.83328e-45	0.282926	0.132	0.067	6.13517e-41	NK cells
ITGA5	4.03048e-45	0.336602	0.165	0.093	8.72761e-41	NK cells
PPP5C	5.05518e-45	0.31412	0.158	0.088	1.09465e-40	NK cells
SEL1L	6.82437e-45	0.355156	0.218	0.138	1.47775e-40	NK cells
ASAH1	1.0184e-44	0.346254	0.275	0.191	2.20524e-40	NK cells
MFSD101	1.31236e-44	0.367732	0.343	0.256	2.84179e-40	NK cells
CD47	1.51973e-44	0.380936	0.464	0.396	3.29083e-40	NK cells
COX5B	2.19593e-44	0.294728	0.674	0.639	4.75506e-40	NK cells
ATP5J	2.56686e-44	0.341082	0.503	0.446	5.55827e-40	NK cells
MYH91	4.06161e-44	0.31672	0.788	0.763	8.795e-40	NK cells
GLIPR1	6.17576e-44	0.413406	0.399	0.315	1.3373e-39	NK cells
SAR1A	7.64653e-44	0.312615	0.143	0.077	1.65578e-39	NK cells
RHOG	8.12036e-44	0.338952	0.493	0.423	1.75838e-39	NK cells
TBC1D10C	8.42084e-44	0.364429	0.511	0.453	1.82345e-39	NK cells
RNF1661	8.9861e-44	0.372357	0.279	0.196	1.94585e-39	NK cells
TPP11	9.21253e-44	0.393982	0.278	0.196	1.99488e-39	NK cells
ATP6AP1	1.1502e-43	0.385943	0.285	0.205	2.49064e-39	NK cells
LAMTOR1	1.16874e-43	0.397863	0.419	0.354	2.53079e-39	NK cells
MOB1A	1.86119e-43	0.38369	0.382	0.301	4.03023e-39	NK cells
ARAP21	1.92787e-43	0.328969	0.228	0.147	4.17461e-39	NK cells
RBM3	2.33816e-43	0.315487	0.757	0.736	5.06306e-39	NK cells
SF3B4	2.36626e-43	0.378204	0.343	0.264	5.12391e-39	NK cells
GOLGA7	3.38567e-43	0.381669	0.345	0.265	7.33133e-39	NK cells
NDUFS6	3.58937e-43	0.397834	0.345	0.27	7.77243e-39	NK cells
DDIT4	4.61265e-43	0.375221	0.447	0.354	9.98824e-39	NK cells
EID11	5.99579e-43	0.31556	0.582	0.525	1.29833e-38	NK cells
ATP6V0B	6.72631e-43	0.353598	0.362	0.282	1.45652e-38	NK cells
FAM195B	7.17766e-43	0.376715	0.282	0.2	1.55425e-38	NK cells
GYG11	7.68081e-43	0.348533	0.201	0.125	1.6632e-38	NK cells
REL	1.28218e-42	0.329236	0.47	0.385	2.77644e-38	NK cells
SKAP2	1.34998e-42	0.290994	0.158	0.088	2.92324e-38	NK cells
HYOU1	1.43603e-42	0.323015	0.15	0.083	3.10958e-38	NK cells
HOTAIRM1	2.22202e-42	0.303604	0.149	0.082	4.81156e-38	NK cells
ATP6AP2	2.26361e-42	0.365979	0.402	0.331	4.90161e-38	NK cells
RAB6A	2.40386e-42	0.393979	0.313	0.235	5.20532e-38	NK cells
DDX6	4.51245e-42	0.372495	0.514	0.455	9.77126e-38	NK cells
ZBTB381	6.48443e-42	0.378426	0.343	0.258	1.40414e-37	NK cells
ZFP361	6.61321e-42	0.429743	0.797	0.748	1.43202e-37	NK cells
TMCO1	1.58818e-41	0.348456	0.283	0.203	3.43905e-37	NK cells
CDC42EP31	1.76104e-41	0.355161	0.258	0.176	3.81336e-37	NK cells
COMT	2.69627e-41	0.345126	0.211	0.136	5.83851e-37	NK cells
LINC00623	2.95372e-41	0.372402	0.245	0.167	6.39598e-37	NK cells
NPRL2	3.56583e-41	0.300115	0.153	0.086	7.72145e-37	NK cells
RGS19	6.20814e-41	0.362197	0.389	0.31	1.34431e-36	NK cells
ATP5J2	6.46412e-41	0.335272	0.503	0.452	1.39974e-36	NK cells
SH3BP11	6.52753e-41	0.380779	0.318	0.239	1.41347e-36	NK cells
PSMB2	8.12455e-41	0.369279	0.314	0.236	1.75929e-36	NK cells
STK4	1.11637e-40	0.314394	0.652	0.615	2.41739e-36	NK cells
WDR45	1.56414e-40	0.341199	0.194	0.122	3.38699e-36	NK cells
TMEM2	1.921e-40	0.387706	0.281	0.2	4.15974e-36	NK cells
ILK	2.5346e-40	0.333656	0.206	0.132	5.48841e-36	NK cells
ATP6V0D1	2.67608e-40	0.317084	0.223	0.146	5.79478e-36	NK cells
PTPN71	2.73751e-40	0.372177	0.247	0.169	5.92781e-36	NK cells
ROCK1	3.09716e-40	0.390849	0.4	0.328	6.70659e-36	NK cells
RAB11FIP1	3.11312e-40	0.338852	0.15	0.084	6.74114e-36	NK cells
SH3BP5	3.49056e-40	0.341659	0.329	0.247	7.55847e-36	NK cells
TAPBPL	3.76769e-40	0.336359	0.201	0.128	8.15856e-36	NK cells
EDF1	5.30465e-40	0.257842	0.751	0.732	1.14867e-35	NK cells
PLEKHA1	1.05557e-39	0.3408	0.2	0.127	2.28572e-35	NK cells
SET	1.87677e-39	0.357303	0.436	0.366	4.06396e-35	NK cells
RABIF	2.11622e-39	0.312231	0.178	0.108	4.58247e-35	NK cells
COMMD5	3.71186e-39	0.277526	0.126	0.067	8.03767e-35	NK cells
UBE2E3	8.95444e-39	0.336076	0.227	0.153	1.93899e-34	NK cells
TSC22D3	1.40006e-38	0.255729	0.976	0.963	3.0317e-34	NK cells
SLC35B1	1.49626e-38	0.305861	0.138	0.077	3.24001e-34	NK cells
SETD3	1.76301e-38	0.311847	0.157	0.093	3.81761e-34	NK cells
CTDSP1	2.67139e-38	0.34071	0.236	0.161	5.78462e-34	NK cells
TMEM179B	3.27307e-38	0.344	0.282	0.205	7.0875e-34	NK cells
ZNF207	3.56997e-38	0.373229	0.441	0.379	7.73041e-34	NK cells
EHD11	3.9675e-38	0.360822	0.31	0.236	8.59123e-34	NK cells
TBK1	4.79987e-38	0.273214	0.13	0.071	1.03936e-33	NK cells
TOR2A	5.60664e-38	0.269521	0.123	0.065	1.21406e-33	NK cells
MLF2	5.72713e-38	0.346605	0.378	0.308	1.24015e-33	NK cells
CMTM6	9.02055e-38	0.365113	0.366	0.293	1.95331e-33	NK cells
AP2M1	1.2171e-37	0.351848	0.452	0.398	2.63551e-33	NK cells
RMDN3	3.54032e-37	0.291943	0.135	0.076	7.6662e-33	NK cells
SERPINB6	4.14534e-37	0.328332	0.187	0.118	8.97632e-33	NK cells
MADD	4.89143e-37	0.364355	0.181	0.114	1.05919e-32	NK cells
RABGAP1L1	5.68275e-37	0.348241	0.348	0.271	1.23054e-32	NK cells
REEP51	6.43806e-37	0.355705	0.352	0.279	1.3941e-32	NK cells
PIK3CG	1.07574e-36	0.276071	0.137	0.077	2.32941e-32	NK cells
PIGS	1.29262e-36	0.310555	0.15	0.088	2.79905e-32	NK cells
GUSB	1.52877e-36	0.331733	0.202	0.132	3.3104e-32	NK cells
SRPR	2.00271e-36	0.358213	0.412	0.352	4.33667e-32	NK cells
IFI35	2.1934e-36	0.318623	0.177	0.11	4.74959e-32	NK cells
PSMC3	2.84398e-36	0.340942	0.273	0.199	6.15836e-32	NK cells
RNF7	3.19467e-36	0.347447	0.419	0.36	6.91774e-32	NK cells
CHD9	4.56238e-36	0.329802	0.208	0.137	9.87938e-32	NK cells
PARP15	5.35246e-36	0.32045	0.215	0.143	1.15902e-31	NK cells
FKBP2	5.88977e-36	0.374689	0.257	0.185	1.27537e-31	NK cells
PPP1R12A1	6.5197e-36	0.359837	0.395	0.328	1.41178e-31	NK cells
NEDD9	9.39499e-36	0.328877	0.175	0.109	2.03439e-31	NK cells
UPP1	1.02415e-35	0.343903	0.268	0.194	2.21769e-31	NK cells
PSENEN	1.15657e-35	0.324568	0.22	0.15	2.50443e-31	NK cells
MYADM1	1.20084e-35	0.308348	0.6	0.525	2.60031e-31	NK cells
SH3BGRL	1.63373e-35	0.305153	0.547	0.512	3.53768e-31	NK cells
GBA	1.98261e-35	0.257318	0.116	0.062	4.29315e-31	NK cells
PSMB1	2.32242e-35	0.307796	0.526	0.486	5.02896e-31	NK cells
ACTR1A	2.56883e-35	0.335356	0.204	0.136	5.56254e-31	NK cells
SPPL2A	3.64859e-35	0.309064	0.171	0.106	7.90066e-31	NK cells
DENND4C	6.75738e-35	0.341048	0.228	0.157	1.46324e-30	NK cells
ZNF428	7.37159e-35	0.35077	0.344	0.278	1.59624e-30	NK cells
PEX2	9.6327e-35	0.305174	0.146	0.086	2.08587e-30	NK cells
INSIG1	9.81188e-35	0.334518	0.202	0.134	2.12466e-30	NK cells
GLTP	1.00425e-34	0.343406	0.22	0.151	2.1746e-30	NK cells
CAPN1	1.11673e-34	0.351685	0.276	0.207	2.41817e-30	NK cells
KCNAB21	1.21297e-34	0.378402	0.302	0.232	2.62657e-30	NK cells
PIN1	1.39636e-34	0.339002	0.337	0.27	3.02368e-30	NK cells
RNF181	2.15293e-34	0.346796	0.313	0.245	4.66196e-30	NK cells
CAST	2.32974e-34	0.353294	0.424	0.362	5.04481e-30	NK cells
NDUFS8	2.33752e-34	0.357101	0.358	0.295	5.06166e-30	NK cells
RPN21	3.63234e-34	0.355654	0.432	0.38	7.86546e-30	NK cells
UCHL5	4.43521e-34	0.316029	0.196	0.129	9.60399e-30	NK cells
MTPN	5.33793e-34	0.294665	0.431	0.364	1.15587e-29	NK cells
GLUL	5.80678e-34	0.309088	0.187	0.12	1.2574e-29	NK cells
ISG151	6.63613e-34	0.334722	0.277	0.204	1.43699e-29	NK cells
MAST3	6.90597e-34	0.252882	0.11	0.058	1.49542e-29	NK cells
ELF2	8.14652e-34	0.364255	0.324	0.258	1.76405e-29	NK cells
RHBDF2	1.47575e-33	0.279796	0.144	0.084	3.19559e-29	NK cells
ZNF276	1.4864e-33	0.303874	0.181	0.117	3.21866e-29	NK cells
MPPE1	1.67092e-33	0.323567	0.211	0.144	3.6182e-29	NK cells
CDIP1	2.01657e-33	0.280889	0.142	0.084	4.36668e-29	NK cells
ZBTB44	2.64955e-33	0.314805	0.164	0.102	5.73735e-29	NK cells
SCAND1	2.97673e-33	0.313027	0.519	0.481	6.44582e-29	NK cells
VTI1B	3.00239e-33	0.350169	0.248	0.18	6.50138e-29	NK cells
SLC39A7	3.02338e-33	0.264275	0.134	0.077	6.54682e-29	NK cells
C11orf48	4.06385e-33	0.321906	0.197	0.132	8.79986e-29	NK cells
ATM	4.14213e-33	0.34907	0.487	0.434	8.96937e-29	NK cells
HMOX2	4.22777e-33	0.342023	0.364	0.3	9.15482e-29	NK cells
SSSCA1	6.00556e-33	0.318454	0.176	0.112	1.30044e-28	NK cells
NRBP1	6.75045e-33	0.343422	0.289	0.222	1.46174e-28	NK cells
NEDD8	7.02508e-33	0.302851	0.513	0.477	1.52121e-28	NK cells
AUP1	8.00051e-33	0.336265	0.409	0.352	1.73243e-28	NK cells
CKLF1	8.32007e-33	0.341138	0.339	0.27	1.80163e-28	NK cells
CSNK1D	1.01059e-32	0.328358	0.227	0.16	2.18834e-28	NK cells
CD151	1.16679e-32	0.276109	0.125	0.07	2.52656e-28	NK cells
OS9	1.30635e-32	0.327422	0.34	0.274	2.82877e-28	NK cells
DDX39A	2.80712e-32	0.335305	0.304	0.237	6.07853e-28	NK cells
MOB3A	2.83982e-32	0.347334	0.236	0.17	6.14935e-28	NK cells
SIGIRR	3.32204e-32	0.338371	0.441	0.386	7.19355e-28	NK cells
RP11-488L18.8	3.5158e-32	0.314094	0.187	0.123	7.6131e-28	NK cells
SRSF21	3.84237e-32	0.365596	0.511	0.47	8.32027e-28	NK cells
SZRD1	3.8474e-32	0.334708	0.303	0.237	8.33117e-28	NK cells
KMT2E	5.32222e-32	0.296139	0.631	0.612	1.15247e-27	NK cells
TGOLN2	7.55583e-32	0.348002	0.416	0.361	1.63614e-27	NK cells
HIGD1A	8.55887e-32	0.30945	0.234	0.168	1.85334e-27	NK cells
MAD2L2	9.1021e-32	0.311608	0.184	0.121	1.97097e-27	NK cells
C6orf1	1.51567e-31	0.309486	0.216	0.15	3.28202e-27	NK cells
SMC1A	1.67622e-31	0.335969	0.212	0.147	3.62969e-27	NK cells
CYTH4	1.88847e-31	0.339463	0.25	0.185	4.0893e-27	NK cells
ATP5F1	2.21022e-31	0.300632	0.492	0.451	4.78601e-27	NK cells
PCBP1	2.2865e-31	0.331231	0.263	0.195	4.95119e-27	NK cells
CRY1	2.51001e-31	0.337736	0.221	0.156	5.43517e-27	NK cells
POLR2K	3.44539e-31	0.325626	0.271	0.207	7.46066e-27	NK cells
KIF13B	4.0614e-31	0.253139	0.13	0.075	8.79455e-27	NK cells
UQCR10	4.12686e-31	0.268649	0.554	0.523	8.93629e-27	NK cells
IDI11	4.34692e-31	0.315721	0.252	0.184	9.41283e-27	NK cells
ATL3	4.52816e-31	0.276101	0.177	0.114	9.80527e-27	NK cells
INPP5K	5.10862e-31	0.32038	0.237	0.172	1.10622e-26	NK cells
DCXR	9.32815e-31	0.345076	0.331	0.268	2.01992e-26	NK cells
DCAF7	1.15084e-30	0.339294	0.254	0.19	2.49202e-26	NK cells
UNC13D	1.2827e-30	0.340659	0.205	0.143	2.77756e-26	NK cells
CD58	1.31674e-30	0.271539	0.15	0.093	2.85126e-26	NK cells
SPCS3	1.4725e-30	0.347076	0.28	0.215	3.18855e-26	NK cells
RCBTB2	2.11141e-30	0.256834	0.118	0.067	4.57204e-26	NK cells
LCP2	2.35164e-30	0.280214	0.53	0.48	5.09224e-26	NK cells
LSM3	2.95449e-30	0.336541	0.316	0.255	6.39766e-26	NK cells
LAPTM4A	3.91651e-30	0.326243	0.313	0.251	8.48082e-26	NK cells
CTAGE5	4.3999e-30	0.30218	0.186	0.125	9.52754e-26	NK cells
ATP6V0C	4.78747e-30	0.26532	0.593	0.57	1.03668e-25	NK cells
UQCRC1	5.39386e-30	0.324225	0.327	0.267	1.16799e-25	NK cells
PRKCB1	6.40615e-30	0.310865	0.309	0.238	1.38719e-25	NK cells
DGKZ1	9.68674e-30	0.310797	0.244	0.178	2.09757e-25	NK cells
MAPRE1	1.15051e-29	0.343859	0.275	0.212	2.49132e-25	NK cells
VCP	1.26257e-29	0.299041	0.447	0.397	2.73397e-25	NK cells
CPT1A	1.31508e-29	0.305741	0.164	0.105	2.84767e-25	NK cells
SLFN12L	1.32208e-29	0.335422	0.195	0.133	2.86284e-25	NK cells
RNF19A1	1.75984e-29	0.303298	0.304	0.236	3.81075e-25	NK cells
SUMO1	3.41627e-29	0.299014	0.396	0.347	7.39759e-25	NK cells
PTK2B	3.81489e-29	0.335069	0.256	0.194	8.26076e-25	NK cells
ATF6B	4.68719e-29	0.327536	0.353	0.296	1.01496e-24	NK cells
SAMD9	6.19824e-29	0.296958	0.185	0.125	1.34217e-24	NK cells
SIPA1	7.63682e-29	0.279638	0.182	0.121	1.65368e-24	NK cells
ZMAT2	9.84867e-29	0.336397	0.306	0.247	2.13263e-24	NK cells
TSPAN14	1.61859e-28	0.32292	0.325	0.264	3.50489e-24	NK cells
IL10RA1	1.63191e-28	0.288327	0.43	0.368	3.53373e-24	NK cells
IER3IP1.1	1.69449e-28	0.32875	0.27	0.21	3.66924e-24	NK cells
ATPIF1	1.92824e-28	0.280051	0.551	0.53	4.1754e-24	NK cells
NCKAP1L	3.17447e-28	0.320211	0.265	0.203	6.87401e-24	NK cells
TMED5	3.72044e-28	0.324664	0.266	0.204	8.05625e-24	NK cells
LRP10	3.81009e-28	0.336319	0.369	0.319	8.25036e-24	NK cells
ARHGAP251	4.67567e-28	0.328727	0.278	0.214	1.01247e-23	NK cells
CDC371	4.88156e-28	0.279761	0.536	0.507	1.05705e-23	NK cells
CAPNS1	5.1016e-28	0.282225	0.161	0.105	1.1047e-23	NK cells
SERINC3	5.20866e-28	0.343937	0.318	0.262	1.12788e-23	NK cells
BUD31	5.36044e-28	0.33706	0.323	0.265	1.16075e-23	NK cells
VDAC1	5.7766e-28	0.306957	0.291	0.231	1.25086e-23	NK cells
NOP10	6.30337e-28	0.305293	0.306	0.243	1.36493e-23	NK cells
ARHGEF9	6.53682e-28	0.264861	0.121	0.071	1.41548e-23	NK cells
SLC38A2	7.05354e-28	0.322055	0.205	0.144	1.52737e-23	NK cells
NFAT5	7.91902e-28	0.31126	0.159	0.104	1.71478e-23	NK cells
VIMP1	8.24017e-28	0.317977	0.247	0.184	1.78433e-23	NK cells
PSD4	9.03074e-28	0.310359	0.185	0.126	1.95552e-23	NK cells
SF3B51	9.18681e-28	0.280456	0.495	0.462	1.98931e-23	NK cells
TINF2	1.00831e-27	0.317132	0.239	0.177	2.18339e-23	NK cells
TMBIM1	1.10589e-27	0.332548	0.294	0.234	2.39468e-23	NK cells
KMT2E-AS1	1.2397e-27	0.32549	0.17	0.113	2.68445e-23	NK cells
TOMM5	1.36616e-27	0.30839	0.384	0.335	2.95828e-23	NK cells
CSNK2B	1.99891e-27	0.31909	0.458	0.42	4.32844e-23	NK cells
PKN1	2.48897e-27	0.346256	0.236	0.176	5.38962e-23	NK cells
DDX46	2.77111e-27	0.301034	0.387	0.336	6.00055e-23	NK cells
ARFGAP3	3.23563e-27	0.30344	0.187	0.129	7.00643e-23	NK cells
PPP6R1	3.70327e-27	0.287798	0.165	0.109	8.01905e-23	NK cells
PGM1	3.87138e-27	0.273815	0.155	0.1	8.38308e-23	NK cells
RAB2A	5.25062e-27	0.311571	0.375	0.327	1.13697e-22	NK cells
ARID5A	5.29969e-27	0.327668	0.206	0.147	1.1476e-22	NK cells
SLA	5.48688e-27	0.322882	0.203	0.144	1.18813e-22	NK cells
OTUB1	6.03073e-27	0.32721	0.397	0.354	1.3059e-22	NK cells
TOR1A	7.72604e-27	0.264956	0.14	0.087	1.673e-22	NK cells
CCDC124	9.60619e-27	0.32718	0.248	0.19	2.08012e-22	NK cells
ATP6V1F	9.65896e-27	0.281997	0.438	0.396	2.09155e-22	NK cells
SRP9	9.6777e-27	0.266707	0.485	0.453	2.09561e-22	NK cells
CCDC88C1	1.00862e-26	0.333248	0.278	0.218	2.18406e-22	NK cells
COPZ1	1.11704e-26	0.301802	0.291	0.233	2.41884e-22	NK cells
LSMD1	1.2384e-26	0.315461	0.323	0.267	2.68162e-22	NK cells
ARNTL	1.30991e-26	0.274714	0.145	0.092	2.83649e-22	NK cells
ACADVL	1.52361e-26	0.3151	0.287	0.228	3.29922e-22	NK cells
LSM1	1.57459e-26	0.274252	0.2	0.142	3.40961e-22	NK cells
KDM5A	1.6506e-26	0.345354	0.315	0.258	3.57421e-22	NK cells
GPS1	1.66814e-26	0.317781	0.241	0.182	3.61218e-22	NK cells
C20orf241	1.78786e-26	0.303514	0.219	0.159	3.87144e-22	NK cells
MESDC2	1.86149e-26	0.314347	0.229	0.171	4.03087e-22	NK cells
TACC1	1.89475e-26	0.294063	0.217	0.158	4.10289e-22	NK cells
SNRK	1.97116e-26	0.338444	0.309	0.252	4.26836e-22	NK cells
RECQL	2.05885e-26	0.300769	0.221	0.161	4.45823e-22	NK cells
CDK171	2.39788e-26	0.308738	0.237	0.178	5.19236e-22	NK cells
JMJD6	2.63491e-26	0.285686	0.157	0.102	5.70563e-22	NK cells
ARAP1	2.78167e-26	0.251434	0.142	0.089	6.02342e-22	NK cells
TAF7	2.92098e-26	0.306346	0.457	0.418	6.32509e-22	NK cells
TMEM208	3.04591e-26	0.312155	0.184	0.128	6.59561e-22	NK cells
TMEM30A	3.32723e-26	0.302734	0.222	0.163	7.20478e-22	NK cells
UQCRQ1	3.94493e-26	0.284314	0.425	0.384	8.54235e-22	NK cells
TMOD3	4.11651e-26	0.307833	0.273	0.213	8.9139e-22	NK cells
LYAR1	4.1722e-26	0.270471	0.26	0.193	9.03449e-22	NK cells
DERL2	5.05201e-26	0.291463	0.206	0.148	1.09396e-21	NK cells
NT5C	5.41013e-26	0.303002	0.25	0.19	1.17151e-21	NK cells
DYNC1H11	6.69424e-26	0.313861	0.343	0.286	1.44957e-21	NK cells
VCPIP1	7.16398e-26	0.275402	0.171	0.115	1.55129e-21	NK cells
LPP	8.40286e-26	0.29556	0.181	0.125	1.81956e-21	NK cells
UBR2	8.65333e-26	0.304675	0.215	0.157	1.87379e-21	NK cells
ACAP2	1.37228e-25	0.282554	0.368	0.315	2.97154e-21	NK cells
PLCB2	2.24758e-25	0.274407	0.166	0.112	4.86691e-21	NK cells
TMEM107	2.95491e-25	0.317998	0.147	0.095	6.39857e-21	NK cells
UFD1L	3.03043e-25	0.280956	0.255	0.197	6.56209e-21	NK cells
VPS26A	3.54896e-25	0.27655	0.186	0.13	7.68492e-21	NK cells
ATP8A11	5.20069e-25	0.255398	0.172	0.117	1.12616e-20	NK cells
MIF4GD	5.8589e-25	0.296106	0.191	0.136	1.26869e-20	NK cells
COA3	6.51876e-25	0.274828	0.159	0.106	1.41157e-20	NK cells
SRSF3	7.19631e-25	0.292445	0.472	0.437	1.55829e-20	NK cells
MDH2	8.72675e-25	0.279026	0.459	0.427	1.88969e-20	NK cells
SERPINB9	1.13833e-24	0.274564	0.177	0.122	2.46494e-20	NK cells
SNRPD3	1.21418e-24	0.274657	0.39	0.345	2.62919e-20	NK cells
SPTY2D1	1.42832e-24	0.269114	0.172	0.118	3.09289e-20	NK cells
DAD1	2.20339e-24	0.268209	0.515	0.494	4.77123e-20	NK cells
KDELR2	2.46483e-24	0.320756	0.237	0.182	5.33733e-20	NK cells
EMC6	2.59308e-24	0.28915	0.233	0.176	5.61506e-20	NK cells
NCOR1	2.68946e-24	0.269741	0.478	0.442	5.82375e-20	NK cells
ERBB2IP	3.1379e-24	0.298088	0.191	0.136	6.79482e-20	NK cells
CCND2	3.50757e-24	0.322274	0.237	0.181	7.59529e-20	NK cells
SYAP1	3.75518e-24	0.28306	0.193	0.137	8.13147e-20	NK cells
NABP2	4.10285e-24	0.254555	0.139	0.09	8.88432e-20	NK cells
SHKBP1	4.3776e-24	0.294671	0.316	0.263	9.47925e-20	NK cells
CLN3.1	4.45559e-24	0.292418	0.182	0.129	9.64814e-20	NK cells
RSU1	4.73957e-24	0.294066	0.246	0.189	1.02631e-19	NK cells
INPP4A	5.06723e-24	0.263976	0.167	0.114	1.09726e-19	NK cells
TMEM258	5.13343e-24	0.2641	0.523	0.507	1.11159e-19	NK cells
FOXN3	5.43282e-24	0.298222	0.316	0.261	1.17642e-19	NK cells
XAF1	7.54725e-24	0.325353	0.22	0.164	1.63428e-19	NK cells
PLAA	8.06137e-24	0.260592	0.162	0.11	1.74561e-19	NK cells
GANAB	8.30053e-24	0.302053	0.199	0.145	1.7974e-19	NK cells
RNF115	9.31456e-24	0.277676	0.197	0.142	2.01698e-19	NK cells
CASP1	1.08734e-23	0.296593	0.26	0.202	2.35453e-19	NK cells
PRR13	1.41046e-23	0.282005	0.47	0.44	3.05421e-19	NK cells
TSEN15	1.45738e-23	0.266606	0.169	0.117	3.1558e-19	NK cells
SPSB3	1.53994e-23	0.303161	0.338	0.288	3.33459e-19	NK cells
GTF2A2	1.60889e-23	0.277708	0.364	0.319	3.48389e-19	NK cells
M6PR	2.1248e-23	0.287625	0.401	0.359	4.60104e-19	NK cells
SDF4	2.5233e-23	0.309506	0.278	0.224	5.46395e-19	NK cells
DNAJC8	2.66587e-23	0.300361	0.368	0.326	5.77268e-19	NK cells
POLR2E	3.0533e-23	0.284674	0.365	0.321	6.61163e-19	NK cells
LAMTOR5	3.29518e-23	0.261784	0.315	0.262	7.13539e-19	NK cells
KLHDC3	4.14256e-23	0.290001	0.194	0.142	8.9703e-19	NK cells
ZNHIT1	4.62024e-23	0.294424	0.3	0.25	1.00047e-18	NK cells
COL6A21	4.7456e-23	0.250915	0.108	0.064	1.02761e-18	NK cells
HPS1	6.31929e-23	0.311956	0.312	0.26	1.36838e-18	NK cells
APOA1BP	6.43136e-23	0.28775	0.226	0.172	1.39265e-18	NK cells
PLD3	6.88172e-23	0.30575	0.249	0.197	1.49017e-18	NK cells
LRPAP1	1.02876e-22	0.310519	0.302	0.254	2.22768e-18	NK cells
VPS4B	1.19309e-22	0.284695	0.265	0.212	2.58352e-18	NK cells
JTB	1.23552e-22	0.260106	0.506	0.489	2.6754e-18	NK cells
MIB2	1.31126e-22	0.275486	0.146	0.098	2.83939e-18	NK cells
GMCL1	1.43807e-22	0.258731	0.166	0.114	3.11401e-18	NK cells
CLTC	1.62809e-22	0.276997	0.205	0.151	3.52546e-18	NK cells
PA2G4	1.68697e-22	0.273322	0.432	0.399	3.65297e-18	NK cells
SEC61G	2.34129e-22	0.250323	0.462	0.431	5.06984e-18	NK cells
ZCCHC6	2.6099e-22	0.251988	0.166	0.115	5.65147e-18	NK cells
PPP2R1A	3.0706e-22	0.282432	0.416	0.383	6.64908e-18	NK cells
MGMT	3.69972e-22	0.306436	0.241	0.189	8.01136e-18	NK cells
FLOT1	3.79617e-22	0.302877	0.263	0.21	8.22022e-18	NK cells
PRKAG1	4.03376e-22	0.256088	0.154	0.105	8.7347e-18	NK cells
SERBP1	4.71877e-22	0.2518	0.552	0.538	1.0218e-17	NK cells
SEC11C	5.41752e-22	0.307825	0.3	0.25	1.17311e-17	NK cells
MYEOV21	5.82445e-22	0.268831	0.355	0.31	1.26123e-17	NK cells
ITPA	6.14508e-22	0.279575	0.196	0.144	1.33066e-17	NK cells
SETX	6.28656e-22	0.299691	0.272	0.22	1.36129e-17	NK cells
EPS15L1	6.92197e-22	0.251637	0.162	0.113	1.49888e-17	NK cells
GPR108	9.93234e-22	0.298179	0.217	0.165	2.15075e-17	NK cells
PQLC3	1.12768e-21	0.282471	0.212	0.161	2.44187e-17	NK cells
DR1	1.50798e-21	0.294158	0.247	0.196	3.26538e-17	NK cells
TWF1	1.72743e-21	0.254543	0.164	0.114	3.74058e-17	NK cells
STIP1	1.87019e-21	0.257036	0.171	0.121	4.0497e-17	NK cells
DCAF11	1.98033e-21	0.291496	0.232	0.18	4.28821e-17	NK cells
DEF6	2.43732e-21	0.28437	0.39	0.353	5.27776e-17	NK cells
SYNC	2.62677e-21	0.295584	0.218	0.167	5.688e-17	NK cells
GPATCH8	2.91987e-21	0.31934	0.248	0.197	6.32268e-17	NK cells
C17orf62	3.62752e-21	0.300581	0.292	0.244	7.85504e-17	NK cells
PPP3CC	3.77228e-21	0.293813	0.378	0.338	8.1685e-17	NK cells
RNF168	4.04388e-21	0.273322	0.165	0.116	8.75661e-17	NK cells
SLTM	4.72706e-21	0.291229	0.33	0.283	1.0236e-16	NK cells
PUF60	7.08586e-21	0.290677	0.333	0.289	1.53437e-16	NK cells
EMC7	8.5025e-21	0.286981	0.257	0.208	1.84113e-16	NK cells
IFI16	8.54247e-21	0.287637	0.276	0.224	1.84979e-16	NK cells
CSK	8.72586e-21	0.285373	0.382	0.342	1.8895e-16	NK cells
COG3	9.67612e-21	0.280207	0.194	0.144	2.09527e-16	NK cells
STAT3	9.81595e-21	0.301461	0.433	0.404	2.12555e-16	NK cells
UBE2L3	9.85769e-21	0.288347	0.367	0.333	2.13458e-16	NK cells
OSTC	1.07699e-20	0.296697	0.301	0.254	2.33212e-16	NK cells
LINC-PINT1	1.63377e-20	0.298147	0.454	0.421	3.53777e-16	NK cells
SFT2D1	1.885e-20	0.255218	0.208	0.158	4.08177e-16	NK cells
NARF	2.52765e-20	0.278461	0.196	0.147	5.47338e-16	NK cells
CYC1	2.62696e-20	0.270729	0.229	0.18	5.68841e-16	NK cells
CIAO1	2.78139e-20	0.292386	0.236	0.186	6.02282e-16	NK cells
URM1	2.79134e-20	0.293534	0.279	0.232	6.04438e-16	NK cells
OSTM1	2.91488e-20	0.259077	0.171	0.123	6.31187e-16	NK cells
PILRB	2.97486e-20	0.267575	0.197	0.148	6.44177e-16	NK cells
PSME3	3.06749e-20	0.251427	0.18	0.131	6.64233e-16	NK cells
TRANK1	3.42808e-20	0.276295	0.2	0.15	7.42316e-16	NK cells
TMX1	3.46772e-20	0.274395	0.23	0.181	7.50901e-16	NK cells
GBP4	3.48835e-20	0.265201	0.183	0.133	7.55368e-16	NK cells
CHIC2	3.87755e-20	0.300648	0.291	0.245	8.39645e-16	NK cells
C14orf2	4.55328e-20	0.254301	0.459	0.435	9.85966e-16	NK cells
PRPF4B	4.87175e-20	0.271516	0.38	0.34	1.05493e-15	NK cells
ILF2	6.69882e-20	0.261916	0.362	0.323	1.45056e-15	NK cells
SDHC	9.73166e-20	0.272649	0.308	0.266	2.10729e-15	NK cells
CHMP2A	1.26434e-19	0.27785	0.261	0.214	2.73781e-15	NK cells
PSMC4	1.44488e-19	0.262392	0.236	0.188	3.12874e-15	NK cells
SLFN5	1.91642e-19	0.294082	0.309	0.261	4.14982e-15	NK cells
RTFDC1	1.94776e-19	0.28456	0.278	0.234	4.21769e-15	NK cells
ANAPC5	1.99737e-19	0.279118	0.374	0.338	4.3251e-15	NK cells
FIBP	2.15515e-19	0.280825	0.215	0.166	4.66675e-15	NK cells
HECTD1	2.77167e-19	0.304164	0.283	0.24	6.00177e-15	NK cells
RBM42	3.31189e-19	0.262457	0.209	0.161	7.17156e-15	NK cells
SEPT2	3.86941e-19	0.279456	0.373	0.338	8.37882e-15	NK cells
YTHDF2	4.33544e-19	0.288201	0.328	0.287	9.38796e-15	NK cells
RASA3	5.78428e-19	0.301938	0.398	0.366	1.25253e-14	NK cells
TBRG1	8.20703e-19	0.262535	0.429	0.404	1.77715e-14	NK cells
EWSR1	9.69896e-19	0.261394	0.452	0.428	2.10021e-14	NK cells
ARHGAP1	1.08675e-18	0.262812	0.18	0.134	2.35325e-14	NK cells
ERN1	1.14348e-18	0.267565	0.186	0.138	2.4761e-14	NK cells
NDUFA2	1.20427e-18	0.267556	0.363	0.326	2.60773e-14	NK cells
FAM32A	1.2246e-18	0.278317	0.239	0.194	2.65174e-14	NK cells
MOB4	1.47754e-18	0.270126	0.226	0.179	3.19946e-14	NK cells
HNRNPR	1.58507e-18	0.267282	0.402	0.374	3.43231e-14	NK cells
C18orf32	1.62988e-18	0.265785	0.313	0.274	3.52934e-14	NK cells
PSMD2	1.78155e-18	0.278476	0.262	0.217	3.85777e-14	NK cells
MPG	5.913e-18	0.273192	0.25	0.207	1.2804e-13	NK cells
GHITM	7.14813e-18	0.265861	0.429	0.41	1.54786e-13	NK cells
EMC4	8.29117e-18	0.266261	0.326	0.291	1.79537e-13	NK cells
THRAP3	8.40028e-18	0.250636	0.418	0.391	1.819e-13	NK cells
RSBN1L	1.40182e-17	0.284857	0.318	0.282	3.03549e-13	NK cells
CALCOCO1	1.57058e-17	0.251914	0.187	0.142	3.40092e-13	NK cells
TECR	1.70572e-17	0.290453	0.442	0.427	3.69357e-13	NK cells
SURF41	1.7786e-17	0.262698	0.249	0.202	3.85137e-13	NK cells
VDAC3	2.22055e-17	0.269839	0.274	0.232	4.80838e-13	NK cells
NCBP2-AS2	2.76667e-17	0.276786	0.307	0.271	5.99094e-13	NK cells
PDAP1	2.84117e-17	0.263952	0.327	0.289	6.15227e-13	NK cells
AKR1B1	3.41808e-17	0.261292	0.254	0.21	7.40152e-13	NK cells
OGT	4.37199e-17	0.282318	0.345	0.311	9.46711e-13	NK cells
PRNP	4.43224e-17	0.265196	0.3	0.258	9.59757e-13	NK cells
COPS6	4.74741e-17	0.266113	0.318	0.281	1.028e-12	NK cells
MED151	4.89335e-17	0.2819	0.298	0.259	1.05961e-12	NK cells
POLR2J	7.04153e-17	0.259522	0.334	0.299	1.52477e-12	NK cells
SAP30BP	7.37361e-17	0.260806	0.253	0.209	1.59668e-12	NK cells
NFKBIA	8.15282e-17	0.332663	0.805	0.812	1.76541e-12	NK cells
CPNE1	9.22474e-17	0.284918	0.304	0.267	1.99752e-12	NK cells
RNASEH2C	9.57453e-17	0.256043	0.236	0.193	2.07327e-12	NK cells
PNKP	1.0084e-16	0.256331	0.199	0.155	2.18359e-12	NK cells
SPAG7	1.38614e-16	0.26544	0.223	0.18	3.00154e-12	NK cells
FMNL1	1.49794e-16	0.269489	0.264	0.221	3.24365e-12	NK cells
ARRB21	2.18461e-16	0.259455	0.424	0.398	4.73055e-12	NK cells
USP47	2.22127e-16	0.25834	0.207	0.164	4.80993e-12	NK cells
ATP5I	2.74383e-16	0.253953	0.416	0.394	5.94149e-12	NK cells
BTN3A3	2.84631e-16	0.25109	0.206	0.163	6.16341e-12	NK cells
ACP1	4.08619e-16	0.266716	0.368	0.339	8.84824e-12	NK cells
PCSK7	4.60031e-16	0.279154	0.304	0.268	9.96152e-12	NK cells
C7orf73	5.05173e-16	0.282953	0.304	0.269	1.0939e-11	NK cells
CCNH1	5.55621e-16	0.291965	0.436	0.41	1.20314e-11	NK cells
MEA1	6.48627e-16	0.267209	0.264	0.225	1.40454e-11	NK cells
ERLEC1	6.72515e-16	0.257566	0.197	0.155	1.45626e-11	NK cells
KAT6B	7.38563e-16	0.276292	0.219	0.176	1.59928e-11	NK cells
PAIP2	9.99277e-16	0.251948	0.481	0.478	2.16383e-11	NK cells
FBXW51	1.0044e-15	0.25598	0.267	0.226	2.17493e-11	NK cells
AREG	1.12639e-15	0.363902	0.115	0.078	2.43909e-11	NK cells
PHB	1.37475e-15	0.261079	0.292	0.257	2.97688e-11	NK cells
ECH1	1.82795e-15	0.257755	0.357	0.332	3.95824e-11	NK cells
LMAN1	2.95401e-15	0.253135	0.255	0.215	6.39661e-11	NK cells
DNTTIP2	4.12317e-15	0.263181	0.303	0.268	8.92831e-11	NK cells
PCMTD1	4.30099e-15	0.285212	0.217	0.177	9.31335e-11	NK cells
COX17	4.65271e-15	0.261371	0.283	0.246	1.0075e-10	NK cells
LAMTOR2	5.07707e-15	0.256543	0.229	0.19	1.09939e-10	NK cells
ICAM2	5.60492e-15	0.255678	0.346	0.318	1.21369e-10	NK cells
CASP41	6.24256e-15	0.250448	0.294	0.257	1.35176e-10	NK cells
RORA1	6.27022e-15	0.254459	0.33	0.294	1.35775e-10	NK cells
COQ10B	8.54721e-15	0.255954	0.25	0.213	1.85081e-10	NK cells
BAX	1.34349e-14	0.250387	0.313	0.278	2.9092e-10	NK cells
BPTF	1.37593e-14	0.266886	0.305	0.271	2.97944e-10	NK cells
PTBP3	1.90944e-14	0.275356	0.282	0.246	4.13469e-10	NK cells
SMG1	2.74884e-14	0.273484	0.301	0.266	5.95234e-10	NK cells
SUMO3	4.28885e-14	0.269233	0.293	0.26	9.28708e-10	NK cells
EFCAB14	6.04227e-14	0.253538	0.234	0.196	1.30839e-09	NK cells
NUMA1	8.85775e-14	0.277477	0.285	0.251	1.91806e-09	NK cells
IDH3B	1.24087e-13	0.255108	0.223	0.186	2.68697e-09	NK cells
NR4A21	3.21894e-13	0.255887	0.396	0.358	6.97029e-09	NK cells
FRYL	3.25392e-13	0.252871	0.231	0.195	7.04603e-09	NK cells
ARFGAP2	7.30173e-13	0.254318	0.235	0.2	1.58112e-08	NK cells
C19orf66	7.75833e-13	0.260594	0.293	0.263	1.67999e-08	NK cells
TIMP1	1.00738e-12	0.277053	0.264	0.229	2.18138e-08	NK cells
WDR74	7.60232e-12	0.541945	0.24	0.208	1.64621e-07	NK cells
IL27RA	1.10172e-11	0.278954	0.313	0.288	2.38567e-07	NK cells
ARF4	3.83431e-11	0.251736	0.249	0.22	8.30281e-07	NK cells
C1orf1621	8.1848e-11	0.273117	0.331	0.303	1.77234e-06	NK cells
IL7R1	0	1.26024	0.942	0.57	0	memory CD4+ T cells
LMNA1	0	1.13813	0.489	0.147	0	memory CD4+ T cells
AQP31	0	1.05738	0.687	0.264	0	memory CD4+ T cells
TNFAIP31	0	0.951062	0.908	0.689	0	memory CD4+ T cells
LTB1	0	0.892454	0.964	0.658	0	memory CD4+ T cells
VIM	0	0.784942	0.988	0.89	0	memory CD4+ T cells
CCR6	0	0.743326	0.289	0.045	0	memory CD4+ T cells
LGALS3	0	0.699493	0.282	0.052	0	memory CD4+ T cells
S100A101	0	0.646135	0.947	0.737	0	memory CD4+ T cells
TNFRSF4	0	0.605669	0.24	0.037	0	memory CD4+ T cells
FOXP3	0	0.543889	0.104	0.003	0	memory CD4+ T cells
RP11-403A21.2	0	0.334436	0.109	0.01	0	memory CD4+ T cells
S100A42	1.1902e-305	0.557764	0.977	0.761	2.57725e-301	memory CD4+ T cells
RPLP0	5.19697e-296	0.451683	0.999	0.989	1.12535e-291	memory CD4+ T cells
EEF1A11	1.97316e-281	0.287347	1	0.999	4.27267e-277	memory CD4+ T cells
S100A11	4.77242e-278	0.625255	0.741	0.431	1.03342e-273	memory CD4+ T cells
FOS1	9.03515e-268	0.865899	0.845	0.648	1.95647e-263	memory CD4+ T cells
NSG1	6.8156e-256	0.456863	0.285	0.088	1.47585e-251	memory CD4+ T cells
GATA3	8.48313e-252	0.66489	0.535	0.257	1.83694e-247	memory CD4+ T cells
PLP2	1.08729e-248	0.634279	0.708	0.421	2.35442e-244	memory CD4+ T cells
FLT3LG1	7.94921e-243	0.572264	0.727	0.418	1.72132e-238	memory CD4+ T cells
TPT11	4.06936e-236	0.366875	1	0.996	8.8118e-232	memory CD4+ T cells
PBXIP1	1.78286e-234	0.624023	0.677	0.392	3.8606e-230	memory CD4+ T cells
CRIP2	1.91491e-231	0.597181	0.33	0.123	4.14655e-227	memory CD4+ T cells
TIMP11	1.69298e-225	0.563535	0.461	0.208	3.66597e-221	memory CD4+ T cells
RPL361	2.42563e-221	0.319758	1	0.988	5.25247e-217	memory CD4+ T cells
LDHB1	4.52641e-221	0.47125	0.961	0.756	9.80149e-217	memory CD4+ T cells
DPP4	3.13405e-220	0.422237	0.233	0.071	6.78648e-216	memory CD4+ T cells
CDKN1A	3.44415e-215	0.565647	0.228	0.069	7.45797e-211	memory CD4+ T cells
RPS181	3.52898e-210	0.309157	1	0.995	7.64166e-206	memory CD4+ T cells
FXYD51	2.49125e-208	0.426112	0.982	0.897	5.39456e-204	memory CD4+ T cells
CFH	1.8735e-207	0.269822	0.116	0.021	4.05687e-203	memory CD4+ T cells
TOB1	4.81836e-203	0.637944	0.494	0.248	1.04337e-198	memory CD4+ T cells
RPLP11	1.05049e-195	0.307083	1	0.998	2.27473e-191	memory CD4+ T cells
RPL141	1.27203e-190	0.263345	1	0.994	2.75445e-186	memory CD4+ T cells
NPDC1	2.3635e-189	0.306646	0.125	0.026	5.11793e-185	memory CD4+ T cells
NR1D1	3.36214e-189	0.439788	0.201	0.061	7.28038e-185	memory CD4+ T cells
RPS19	1.56404e-185	0.297616	1	0.996	3.38677e-181	memory CD4+ T cells
CD281	3.74283e-184	0.429995	0.336	0.139	8.10472e-180	memory CD4+ T cells
RPL131	5.95105e-184	0.268794	1	0.998	1.28864e-179	memory CD4+ T cells
PERP	4.81815e-183	0.31903	0.153	0.038	1.04332e-178	memory CD4+ T cells
RPSA1	3.21597e-182	0.32067	0.998	0.983	6.96385e-178	memory CD4+ T cells
IL2RA	1.35703e-180	0.287311	0.104	0.019	2.93852e-176	memory CD4+ T cells
FUT7	2.97218e-180	0.268025	0.104	0.019	6.43595e-176	memory CD4+ T cells
AHNAK2	5.40047e-175	0.51302	0.914	0.697	1.16942e-170	memory CD4+ T cells
IL321	7.20204e-175	0.440675	0.991	0.789	1.55953e-170	memory CD4+ T cells
TNFRSF25	2.93753e-174	0.363356	0.224	0.076	6.36093e-170	memory CD4+ T cells
ITGB1	1.39117e-170	0.417149	0.644	0.367	3.01245e-166	memory CD4+ T cells
RGS16	2.64304e-169	0.394328	0.128	0.03	5.72323e-165	memory CD4+ T cells
TNFRSF181	1.54646e-167	0.270847	0.139	0.035	3.34871e-163	memory CD4+ T cells
TTC39C	2.21922e-163	0.485305	0.366	0.171	4.80549e-159	memory CD4+ T cells
FHL1	9.0313e-163	0.293348	0.159	0.045	1.95564e-158	memory CD4+ T cells
KDSR	8.64137e-161	0.376664	0.225	0.08	1.8712e-156	memory CD4+ T cells
PI16	3.00091e-156	0.27512	0.118	0.028	6.49818e-152	memory CD4+ T cells
PAG1	1.01092e-155	0.449021	0.37	0.176	2.18904e-151	memory CD4+ T cells
CYB561	1.10997e-155	0.319804	0.171	0.052	2.40353e-151	memory CD4+ T cells
ARHGAP15	3.23068e-154	0.524504	0.634	0.412	6.99571e-150	memory CD4+ T cells
RPL17	1.5081e-147	0.27118	0.999	0.986	3.26565e-143	memory CD4+ T cells
TRADD	3.23226e-146	0.45998	0.349	0.167	6.99913e-142	memory CD4+ T cells
CRIP1	1.20346e-145	0.451369	0.932	0.777	2.60597e-141	memory CD4+ T cells
RGCC	1.71128e-145	0.51059	0.374	0.185	3.70561e-141	memory CD4+ T cells
ERN11	7.29156e-142	0.379393	0.294	0.126	1.57891e-137	memory CD4+ T cells
PDE4D1	1.91533e-135	0.387302	0.294	0.129	4.14746e-131	memory CD4+ T cells
PTGER22	1.81754e-134	0.428556	0.349	0.167	3.93571e-130	memory CD4+ T cells
SLAMF1	3.09068e-132	0.317334	0.186	0.066	6.69256e-128	memory CD4+ T cells
MAL1	1.05303e-129	0.37377	0.541	0.305	2.28023e-125	memory CD4+ T cells
CD41	1.29106e-127	0.380264	0.398	0.206	2.79566e-123	memory CD4+ T cells
CSRNP1	2.80391e-127	0.385636	0.345	0.169	6.0716e-123	memory CD4+ T cells
RORA2	1.55374e-126	0.403125	0.489	0.277	3.36447e-122	memory CD4+ T cells
AMICA1	2.02238e-125	0.289522	0.178	0.064	4.37925e-121	memory CD4+ T cells
GSTK11	3.15364e-123	0.406926	0.856	0.678	6.8289e-119	memory CD4+ T cells
AHR	9.69571e-122	0.29843	0.169	0.06	2.09951e-117	memory CD4+ T cells
CXCR3	5.2459e-120	0.354865	0.182	0.068	1.13595e-115	memory CD4+ T cells
INPP4B1	1.70111e-118	0.382072	0.461	0.26	3.68359e-114	memory CD4+ T cells
DNAJB12	3.76927e-113	0.394131	0.832	0.62	8.16198e-109	memory CD4+ T cells
SPOCK21	9.83715e-113	0.401227	0.727	0.513	2.13014e-108	memory CD4+ T cells
ZFP362	7.65075e-112	0.454128	0.873	0.74	1.65669e-107	memory CD4+ T cells
GPRIN3	5.60353e-109	0.382832	0.408	0.225	1.21339e-104	memory CD4+ T cells
CD40LG1	3.30084e-108	0.343313	0.245	0.11	7.14765e-104	memory CD4+ T cells
ITM2B	5.75211e-107	0.320281	0.943	0.841	1.24556e-102	memory CD4+ T cells
TMEM1231	6.40498e-107	0.345601	0.674	0.455	1.38693e-102	memory CD4+ T cells
RCAN31	1.1803e-106	0.32574	0.445	0.253	2.55582e-102	memory CD4+ T cells
GZMK1	2.89457e-104	0.502119	0.245	0.111	6.2679e-100	memory CD4+ T cells
ANXA12	2.93802e-102	0.397678	0.812	0.641	6.36198e-98	memory CD4+ T cells
CDC14A	1.32883e-100	0.315368	0.273	0.132	2.87745e-96	memory CD4+ T cells
ANXA22	2.65071e-98	0.315036	0.526	0.315	5.73984e-94	memory CD4+ T cells
PRDM12	4.08432e-96	0.285702	0.253	0.119	8.84418e-92	memory CD4+ T cells
CD82	2.5742e-95	0.269525	0.403	0.224	5.57416e-91	memory CD4+ T cells
CORO1B1	1.37387e-92	0.346218	0.41	0.239	2.97499e-88	memory CD4+ T cells
THEM41	1.09573e-87	0.317556	0.375	0.214	2.3727e-83	memory CD4+ T cells
CTSA	1.868e-85	0.353507	0.31	0.17	4.04498e-81	memory CD4+ T cells
RPL41	6.12338e-85	0.252258	0.993	0.958	1.32596e-80	memory CD4+ T cells
TXN1	3.43204e-83	0.345668	0.483	0.304	7.43174e-79	memory CD4+ T cells
RPS291	9.92938e-82	0.253743	0.992	0.964	2.15011e-77	memory CD4+ T cells
RPS22	2.09612e-81	0.335613	0.978	0.933	4.53894e-77	memory CD4+ T cells
HINT11	3.46006e-81	0.261732	0.956	0.866	7.49241e-77	memory CD4+ T cells
ANXA5	6.97707e-80	0.276583	0.416	0.248	1.51081e-75	memory CD4+ T cells
CAMK41	2.20191e-79	0.255382	0.542	0.341	4.76801e-75	memory CD4+ T cells
ODF2L	5.97224e-79	0.295373	0.347	0.196	1.29323e-74	memory CD4+ T cells
FXYD7	1.88933e-78	0.253619	0.153	0.064	4.09115e-74	memory CD4+ T cells
USP10	1.70658e-74	0.327403	0.328	0.19	3.69544e-70	memory CD4+ T cells
CTSB	3.94083e-74	0.283458	0.32	0.181	8.53348e-70	memory CD4+ T cells
SAMSN1	4.7271e-72	0.269028	0.254	0.134	1.02361e-67	memory CD4+ T cells
NFKBIA1	2.74632e-70	0.353625	0.9	0.802	5.94689e-66	memory CD4+ T cells
FAM102A	3.64653e-70	0.267559	0.281	0.156	7.89619e-66	memory CD4+ T cells
GPR1831	4.34401e-70	0.278506	0.456	0.29	9.40652e-66	memory CD4+ T cells
PIM1	7.51039e-70	0.318834	0.435	0.28	1.6263e-65	memory CD4+ T cells
BCL2	1.45071e-69	0.287136	0.295	0.166	3.14137e-65	memory CD4+ T cells
PER1	1.06555e-68	0.282109	0.281	0.156	2.30735e-64	memory CD4+ T cells
IL10RA2	8.6854e-68	0.296704	0.529	0.358	1.88074e-63	memory CD4+ T cells
TMEM256-PLSCR31	1.1033e-67	0.281981	0.438	0.281	2.38908e-63	memory CD4+ T cells
CLDND1	3.97401e-66	0.276418	0.36	0.218	8.60532e-62	memory CD4+ T cells
JUNB	5.38255e-66	0.268569	0.965	0.884	1.16554e-61	memory CD4+ T cells
ZFP36L2	5.82845e-63	0.40621	0.83	0.717	1.26209e-58	memory CD4+ T cells
CD44	3.38631e-62	0.263693	0.847	0.703	7.33271e-58	memory CD4+ T cells
RPL36A1	6.03844e-61	0.279594	0.853	0.721	1.30756e-56	memory CD4+ T cells
BIRC3	2.85238e-54	0.253294	0.326	0.204	6.17654e-50	memory CD4+ T cells
CTLA4	1.18207e-53	0.298933	0.119	0.053	2.55966e-49	memory CD4+ T cells
PTGER4	1.0087e-52	0.276085	0.394	0.262	2.18423e-48	memory CD4+ T cells
DUSP11	4.93904e-47	0.30454	0.749	0.671	1.0695e-42	memory CD4+ T cells
PLEC	5.40356e-45	0.272661	0.327	0.215	1.17009e-40	memory CD4+ T cells
RGS1	1.16779e-32	0.335833	0.23	0.152	2.52874e-28	memory CD4+ T cells
HLA-DRA	0	4.76508	0.998	0.121	0	B cells
CD74	0	4.39328	1	0.768	0	B cells
CD79A	0	4.21938	0.989	0.022	0	B cells
MS4A1	0	3.6767	0.957	0.018	0	B cells
HLA-DRB1	0	3.34582	0.997	0.291	0	B cells
HLA-DQA1	0	3.26169	0.96	0.114	0	B cells
HLA-DPA1	0	3.09345	0.995	0.379	0	B cells
HLA-DQB1	0	3.07625	0.93	0.099	0	B cells
HLA-DPB1	0	2.92604	0.992	0.412	0	B cells
BANK1	0	2.77035	0.844	0.006	0	B cells
LINC00926	0	2.63267	0.793	0.005	0	B cells
CD79B	0	2.6189	0.855	0.065	0	B cells
HLA-DMA	0	2.41299	0.852	0.085	0	B cells
TCL1A	0	2.3802	0.423	0.002	0	B cells
FAM129C	0	2.35113	0.719	0.005	0	B cells
HLA-DRB5	0	2.24178	0.87	0.175	0	B cells
RALGPS2	0	2.21626	0.729	0.029	0	B cells
CD37	0	2.15808	0.998	0.888	0	B cells
MEF2C	0	2.1465	0.663	0.011	0	B cells
FCER2	0	2.14005	0.52	0.002	0	B cells
CD83	0	2.10569	0.696	0.101	0	B cells
IGJ	0	2.10131	0.289	0.003	0	B cells
HVCN1	0	2.00956	0.664	0.033	0	B cells
NCF1	0	1.93572	0.772	0.135	0	B cells
HLA-DMB	0	1.87917	0.644	0.026	0	B cells
IRF8	0	1.84785	0.611	0.014	0	B cells
SWAP70	0	1.79444	0.62	0.017	0	B cells
FCRLA	0	1.76733	0.548	0.003	0	B cells
2022-03-01	0	1.70248	0.553	0.007	0	B cells
BLK	0	1.69318	0.558	0.004	0	B cells
SNX2	0	1.68918	0.739	0.169	0	B cells
CD19	0	1.64768	0.525	0.002	0	B cells
POU2AF1	0	1.63894	0.542	0.005	0	B cells
VPREB3	0	1.62709	0.446	0.001	0	B cells
AFF3	0	1.60577	0.536	0.015	0	B cells
CD22	0	1.56319	0.488	0.002	0	B cells
FCRL1	0	1.54939	0.467	0.003	0	B cells
EAF2	0	1.53572	0.499	0.024	0	B cells
IL4R	0	1.52916	0.406	0.142	0	B cells
ADAM28	0	1.52817	0.471	0.005	0	B cells
POU2F2	0	1.51513	0.622	0.12	0	B cells
SYK	0	1.47102	0.494	0.024	0	B cells
TCF4	0	1.44211	0.457	0.004	0	B cells
PPAPDC1B	0	1.43213	0.417	0.058	0	B cells
BLNK	0	1.39131	0.467	0.002	0	B cells
PDLIM1	0	1.38291	0.529	0.036	0	B cells
CYB561A3	0	1.37637	0.573	0.118	0	B cells
SPIB	0	1.36463	0.431	0.002	0	B cells
GNG7	0	1.35417	0.463	0.013	0	B cells
SYNGR2	0	1.342	0.756	0.316	0	B cells
CD40	0	1.30063	0.433	0.012	0	B cells
ARHGAP24	0	1.27921	0.402	0.002	0	B cells
CIITA	0	1.25678	0.414	0.01	0	B cells
PHACTR1	0	1.24723	0.34	0.006	0	B cells
PAX5	0	1.24349	0.387	0.001	0	B cells
RP11-731F5.2	0	1.2419	0.284	0.002	0	B cells
HLA-DOB	0	1.23432	0.393	0.001	0	B cells
CD821	0	1.22738	0.593	0.194	0	B cells
LY86	0	1.22061	0.406	0.008	0	B cells
CXXC51	0	1.2179	0.428	0.028	0	B cells
FCGR2B	0	1.20924	0.399	0.011	0	B cells
LAT21	0	1.19578	0.458	0.045	0	B cells
MTSS11	0	1.18916	0.535	0.128	0	B cells
KIAA0226L	0	1.18809	0.376	0.001	0	B cells
FGD2	0	1.1514	0.375	0.006	0	B cells
TSPAN3	0	1.14781	0.456	0.059	0	B cells
STX7	0	1.13398	0.426	0.063	0	B cells
CYBB	0	1.12793	0.385	0.01	0	B cells
BACH2	0	1.1135	0.387	0.099	0	B cells
TPD52	0	1.09445	0.478	0.098	0	B cells
SNX29P2	0	1.09047	0.309	0.012	0	B cells
REL1	0	1.09046	0.735	0.347	0	B cells
ALOX5	0	1.09033	0.357	0.01	0	B cells
PKIG	0	1.07999	0.351	0.007	0	B cells
TSPAN13	0	1.07586	0.293	0.001	0	B cells
CTSH	0	1.06602	0.395	0.055	0	B cells
AC079767.4	0	1.05777	0.263	0.001	0	B cells
ADK	0	1.05493	0.449	0.134	0	B cells
EZR	0	1.05015	0.812	0.504	0	B cells
ORAI2	0	1.0486	0.376	0.047	0	B cells
PLD4	0	1.04251	0.291	0.003	0	B cells
SCIMP	0	1.02465	0.306	0.007	0	B cells
FAM26F	0	1.02263	0.294	0.016	0	B cells
BTK	0	1.01578	0.344	0.005	0	B cells
LAPTM5	0	1.00818	0.982	0.925	0	B cells
PTPN6	0	0.997994	0.675	0.323	0	B cells
HLA-DOA	0	0.99643	0.318	0.008	0	B cells
NFKBID	0	0.995056	0.338	0.031	0	B cells
CD72	0	0.989576	0.287	0.009	0	B cells
BCL7A	0	0.986872	0.279	0.011	0	B cells
COBLL1	0	0.971835	0.305	0.001	0	B cells
FAIM3	0	0.95818	0.81	0.51	0	B cells
TNFRSF13B	0	0.957787	0.276	0.001	0	B cells
SYPL1	0	0.954989	0.546	0.196	0	B cells
IFT57	0	0.954383	0.441	0.123	0	B cells
IGLL5	0	0.945841	0.163	0.001	0	B cells
BCL11A	0	0.940929	0.302	0.002	0	B cells
SMIM14	0	0.936694	0.366	0.076	0	B cells
MAP3K81	0	0.932742	0.442	0.127	0	B cells
CPNE5	0	0.924861	0.277	0.003	0	B cells
PNOC	0	0.924498	0.289	0.001	0	B cells
RCSD1	0	0.918111	0.724	0.433	0	B cells
NCOA3	0	0.914908	0.485	0.166	0	B cells
CDKN1A1	0	0.905923	0.303	0.055	0	B cells
SNX3	0	0.905528	0.591	0.305	0	B cells
CXCR5	0	0.903502	0.302	0.024	0	B cells
HERPUD11	0	0.895612	0.545	0.266	0	B cells
GAPT	0	0.895214	0.284	0.003	0	B cells
[truncated: 4,583 more rows]
